# Supplementary material for: Genome-Wide Association Analysis Reveals Loci and Candidate Genes Involved in Fiber Quality Traits Under Multiple Field Environments in Cotton (Gossypium hirsutum)
Source: Front Plant Sci. 2021 Aug 5;12:695503. doi: 10.3389/fpls.2021.695503 (PMC8374309; doi:10.3389/fpls.2021.695503)
Supplement: Supplementary Table 1 — Information of 242 upland cotton accessions used in this study. [file Table_1.XLSX]

## Sheet: Sheet1
Table S1 Information of 242 upland cotton accessions used in this study.
Code	Name	Origin
1	86-1	The Yellow River Valley
2	52-128	The Yangtze River Valley
3	DP99B	USA
4	GK99-1	The Yellow River Valley
5	NC20B	USA
6	sGK321	The Yellow River Valley
7	sGK958	The Yellow River Valley
8	TM-1	USA
9	Aomian618	The Yellow River Valley
10	Baimian1	The Yellow River Valley
11	Baimian2	The Yellow River Valley
12	Baimian5	The Yellow River Valley
13	Chaoyangmian1	Northern (Specific early maturation)
14	Chuanmian239	The Yangtze River Valley
15	Chuanmian30	The Yangtze River Valley
16	Chuanmian45	The Yangtze River Valley
17	Chuanmian56	The Yangtze River Valley
18	DPL15	USA
19	DPL16	USA
20	Delinong5	The Yellow River Valley
21	Dongting1	The Yangtze River Valley
22	Eguangmian	The Yangtze River Valley
23	Ejing1	The Yangtze River Valley
24	Ejing92	The Yangtze River Valley
25	Ekangmian10	The Yangtze River Valley
26	Ekangmian2	The Yangtze River Valley
27	Ekangmian3	The Yangtze River Valley
28	Ekangmian8	The Yangtze River Valley
29	Ekangmian9	The Yangtze River Valley
30	Emian12	The Yangtze River Valley
31	Emian13	The Yangtze River Valley
32	Emian14	The Yangtze River Valley
33	Emian17	The Yangtze River Valley
34	Emian18	The Yangtze River Valley
35	Emian20	The Yangtze River Valley
36	Emian21	The Yangtze River Valley
37	Emian23	The Yangtze River Valley
38	Emian4	The Yangtze River Valley
39	Emian6	The Yangtze River Valley
40	Emian7	The Yangtze River Valley
41	Emian9	The Yangtze River Valley
42	Esha28	The Yangtze River Valley
43	Foster6	USA
44	Fumian289	The Yellow River Valley
45	Ganmian8	The Yangtze River Valley
46	Guannong1	Northern (Specific early maturation)
47	Guanmian4	The Yellow River Valley
48	Guoxinmian11	The Yellow River Valley
49	Guoxinmian3	The Yellow River Valley
50	Guoxinmian9	The Yellow River Valley
51	Han4849	The Yellow River Valley
52	Han5158	The Yellow River Valley
53	Han685	The Yellow River Valley
54	Han7860	The Yellow River Valley
55	Handan109	The Yellow River Valley
56	Handan885	The Yellow River Valley
57	Hanmian103	The Yellow River Valley
58	Hanmian559	The Yellow River Valley
59	Hanmian802	The Yellow River Valley
60	Henan69	The Yellow River Valley
61	Heishanmian1	Northern (Specific early maturation)
62	Humian204	The Yangtze River Valley
63	Hua101	The Yangtze River Valley
64	Huakangmian1	The Yangtze River Valley
65	Huamian5	The Yellow River Valley
66	Ji122	The Yellow River Valley
67	Ji151	The Yellow River Valley
68	Ji1516	The Yellow River Valley
69	Ji3927	The Yellow River Valley
70	Jifeng106	The Yellow River Valley
71	Jihan3	The Yellow River Valley
72	Jimian10	The Yellow River Valley
73	Jimian11	The Yellow River Valley
74	Jimian12	The Yellow River Valley
75	Jimian15	The Yellow River Valley
76	Jimian169	The Yellow River Valley
77	Jimian20	The Yellow River Valley
78	Jimian27	The Yellow River Valley
79	Jimian616	The Yellow River Valley
80	Jimian7	The Yellow River Valley
81	Jimian8	The Yellow River Valley
82	Jimian958	The Yellow River Valley
83	King	USA
84	Jinke178	The Yellow River Valley
85	Jinkemian9	The Yellow River Valley
86	jinmian1	Northern (Specific early maturation)
87	Jinmian6	Northern (Specific early maturation)
88	Jinxiumian1	The Yellow River Valley
89	Jinyu5	Northern (Specific early maturation)
90	Jinmian12	The Yellow River Valley
91	Jinmian19	The Yellow River Valley
92	Jinmian21	The Yellow River Valley
93	Jinmian25	The Yellow River Valley
94	Jinmian28	The Yellow River Valley
95	Jinmian29	The Yellow River Valley
96	Jinmian36	The Yellow River Valley
97	Jinmian38	The Yellow River Valley
98	Jingsimian	The Yellow River Valley
99	Kekangmian2	The Yellow River Valley
100	Kelin9828	The Yellow River Valley
101	Keyi2	The Yellow River Valley
102	Liaomian13	Northern (Specific early maturation)
103	Liaomian14	Northern (Specific early maturation)
104	Liaomian16	Northern (Specific early maturation)
105	Liaomian17	Northern (Specific early maturation)
106	Liaomian19	Northern (Specific early maturation)
107	Liaomian1	Northern (Specific early maturation)
108	Liaomian3	Northern (Specific early maturation)
109	Liaomian4	Northern (Specific early maturation)
110	Liaomian6	Northern (Specific early maturation)
111	Liaomian9	Northern (Specific early maturation)
112	Liumian2	The Yellow River Valley
113	Lukenmian33	The Yellow River Valley
114	Lumian10	The Yellow River Valley
115	Lumian11	The Yellow River Valley
116	Lumian1	The Yellow River Valley
117	Lumian2	The Yellow River Valley
118	Lumian6	The Yellow River Valley
119	Lumian9	The Yellow River Valley
120	Lumianyan16	The Yellow River Valley
121	Lumianyan18	The Yellow River Valley
122	Lumianyan21	The Yellow River Valley
123	Lumianyan22	The Yellow River Valley
124	Lumianyan27	The Yellow River Valley
125	Lumianyan28	The Yellow River Valley
126	Lumianyan29	The Yellow River Valley
127	Lumianyan32	The Yellow River Valley
128	Lumianyan36	The Yellow River Valley
129	Lumianyan37	The Yellow River Valley
130	Nantong5	The Yangtze River Valley
131	Renhe39	The Yellow River Valley
132	Shannongmian8	The Yellow River Valley
133	Shan1155	The Yellow River Valley
134	Shan401	The Yellow River Valley
135	Shanmian5	The Yellow River Valley
136	Shanmian6	The Yellow River Valley
137	Shengmian1	The Yellow River Valley
138	Shiduan5	The Yellow River Valley
139	Shiyuan321	The Yellow River Valley
140	Shumian1	The Yangtze River Valley
141	Stoneville2B	USA
142	Simian1	The Yangtze River Valley
143	Simian2	The Yangtze River Valley
144	Simian3	The Yangtze River Valley
145	Siyang331	The Yangtze River Valley
146	Sumian11	The Yangtze River Valley
147	Sumian12	The Yangtze River Valley
148	Sumian15	The Yangtze River Valley
149	Sumian20	The Yangtze River Valley
150	Sumian22	The Yangtze River Valley
151	Sumian2	The Yangtze River Valley
152	Sumian3	The Yangtze River Valley
153	Sumian4	The Yangtze River Valley
154	Sumian5	The Yangtze River Valley
155	Sumian7	The Yangtze River Valley
156	Sumian8	The Yangtze River Valley
157	Sumian9	The Yangtze River Valley
158	Wanmian3	The Yangtze River Valley
159	Wanmian17	The Yangtze River Valley
160	Wanmian73-10	The Yangtze River Valley
161	Xiang4108	The Yangtze River Valley
162	Xiangmian10	The Yangtze River Valley
163	Xiangmian11	The Yangtze River Valley
164	Xiangmian12	The Yangtze River Valley
165	Xiangmian13	The Yangtze River Valley
166	Xiangmian16	The Yangtze River Valley
167	Xinkang4	The Yellow River Valley
168	Xinluzao12	Northwestern inland
169	Xinluzao13	Northwestern inland
170	Xinluzao1	Northwestern inland
171	Xinluzao20	Northwestern inland
172	Xinluzao22	Northwestern inland
173	Xinluzao26	Northwestern inland
174	Xinluzao28	Northwestern inland
175	Xinluzao30	Northwestern inland
176	Xinluzao32	Northwestern inland
177	Xinluzao3	Northwestern inland
178	Xinluzao5	Northwestern inland
179	Xinluzao7	Northwestern inland
180	Xinluzao8	Northwestern inland
181	Xinluzao9	Northwestern inland
182	Xinluzhong21	Northwestern inland
183	Xinluhzhong26	Northwestern inland
184	Xinluzhong2	Northwestern inland
185	Xinluzhong35	Northwestern inland
186	Xinluzhong44	Northwestern inland
187	Xinluzhong8	Northwestern inland
188	Xinmumian5	The Yellow River Valley
189	Xinzhi5	The Yellow River Valley
190	Xinqiu1	The Yellow River Valley
191	Xinqiu4	The Yellow River Valley
192	Xuzhou142	The Yellow River Valley
193	Xuzhou209	The Yellow River Valley
194	Xuzhou514	The Yangtze River Valley
195	Xuzhou58	The Yellow River Valley
196	Yanmian1	The Yangtze River Valley
197	Yanmian48	The Yangtze River Valley
198	Yishuhong	The Yangtze River Valley
199	Yinrui361	The Yellow River Valley
200	Yinshan4	The Yellow River Valley
201	Yinshan6	The Yellow River Valley
202	Yinshan7	The Yellow River Valley
203	Yinshan8	The Yellow River Valley
204	Yinxingmian4	The Yellow River Valley
205	Yu668	The Yellow River Valley
206	Yumian112	The Yellow River Valley
207	Yumian11	The Yellow River Valley
208	Yumian15	The Yellow River Valley
209	Yumian17	The Yellow River Valley
210	Yumian18	The Yellow River Valley
211	Yumian19	The Yellow River Valley
212	Yumian1	The Yellow River Valley
213	Yumian20	The Yellow River Valley
214	Yumian5	The Yellow River Valley
215	Yumian8	The Yellow River Valley
216	Yumian9	The Yellow River Valley
217	Yuzao73	The Yellow River Valley
218	Zhemian11	The Yangtze River Valley
219	Zhengmian18	The Yellow River Valley
220	Zhengnongmian4	The Yellow River Valley
221	Zhongmiansuo12	The Yellow River Valley
222	Zhongmiansuo16	The Yellow River Valley
223	Zhongmiansuo17	The Yellow River Valley
224	Zhongmiansuo19	The Yellow River Valley
225	Zhongmiansuo23	The Yellow River Valley
226	Zhongmiansuo24	The Yellow River Valley
227	Zhongmiansuo25	The Yellow River Valley
228	Zhongmiansuo27	The Yellow River Valley
229	Zhongmiansuo30	The Yellow River Valley
230	Zhongmiansuo3	The Yellow River Valley
231	Zhongmiansuo40	The Yellow River Valley
232	Zhongmiansuo41	The Yellow River Valley
233	Zhongmiansuo43	The Yellow River Valley
234	Zhongmiansuo44	The Yellow River Valley
235	Zhongmiansuo45	The Yellow River Valley
236	Zhongmiansuo49	The Yellow River Valley
237	Zhongmiansuo50	The Yellow River Valley
238	Zhongmiansuo5	The Yellow River Valley
239	Zhongmiansuo79	The Yellow River Valley
240	Zhongmiansuo35	The Yellow River Valley
241	Zhongmiansuo9	The Yellow River Valley
242	Zhongzhimian2	The Yellow River Valley
