# Supplementary material for: Genome-Wide Association Analysis Reveals Loci and Candidate Genes Involved in Fiber Quality Traits Under Multiple Field Environments in Cotton (Gossypium hirsutum)
Source: Front Plant Sci. 2021 Aug 5;12:695503. doi: 10.3389/fpls.2021.695503 (PMC8374309; doi:10.3389/fpls.2021.695503)
Supplement: Supplementary Table 2 — Information of high-quality SNPs genotyped by CottonSNP80K array. [file Table_2.XLSX]

## Sheet: Sheet1
Table S2 Information of high quality SNPs genotyped by CottonSNP80K array.
Chr.	Total SNPs	Filtered SNPs	PIC
A01	3428	2471	0.29932
A02	1959	1347	0.294275
A03	2419	1862	0.284664
A04	1400	1095	0.293916
A05	3311	2510	0.287212
A06	4605	2711	0.250182
A07	3016	2136	0.277568
A08	7635	5238	0.242447
A09	3537	2494	0.274219
A10	2903	2066	0.269936
A11	2846	1908	0.265418
A12	2966	2035	0.286076
A13	4266	3060	0.288116
D01	2277	1852	0.28918
D02	2911	2347	0.302395
D03	1855	1329	0.222356
D04	1244	986	0.292108
D05	1992	1600	0.273639
D06	3955	3255	0.26889
D07	3412	2655	0.26453
D08	2850	2322	0.30788
D09	2874	2138	0.242087
D10	2077	1691	0.2786
D11	1844	1438	0.274513
D12	2496	1925	0.272135
D13	2116	1539	0.269525
At subgenome	44291	30933	0.27795
Dt subgenome	31903	25077	0.27368
Total	76194	56010	0.275815
