# Supplementary material for: Genome-Wide Association Analysis Reveals Loci and Candidate Genes Involved in Fiber Quality Traits Under Multiple Field Environments in Cotton (Gossypium hirsutum)
Source: Front Plant Sci. 2021 Aug 5;12:695503. doi: 10.3389/fpls.2021.695503 (PMC8374309; doi:10.3389/fpls.2021.695503)
Supplement: Supplementary Table 3 — QTNs and QTLs of fiber length (FL), fiber strength (FS), and fiber micronaire (Mic) detected by multi-loci MLM model. [file Table_3.XLSX]

## Sheet: Sheet1
Table S3 QTNs and QTLs of fiber length (FL), fiber strength (FS) and fiber micronaire (Mic) detected by multi-loci MLM model.
Trait	Environment	Method	QTN	QTL	QTL_start (bp)	QTL_end (bp)	Chromosome	Marker Position (bp)	QTN effect	LOD score	-LOG10(P)	r2 (%)	MAF
FL	11-XJ	mrMLM	TM21108	TM21101_TM21107_TM21108	88732108	89197336	A07	88997336	-0.8901	7.5809	8.46181	10.1256	0.0667
FL	11-XJ	mrMLM	TM58599	TM58599_TM58607	57650523	58138099	D05	57850523	-1.2635	3.7786	4.51891	18.012	0.4708
FL	11-XJ	mrMLM	TM58871	TM58870_TM58871	0	415946	D06	215946	-0.4499	3.5835	4.31338	6.5571	0.1938
FL	11-XJ	mrMLM	TM77725	TM77725	7132072	7532072	D12	7332072	0.3061	3.5919	4.32224	4.8269	0.4625
FL	11-XJ	FASTmrMLM	TM10962	TM10955_TM10960_TM10962_TM10966_TM10974	22441001	23005305	A05	22708127	-0.2562	3.4522	4.1748	3.7586	0.3967
FL	11-XJ	FASTmrMLM	TM56535	TM56535	53618162	54018162	D04	53818162	0.4656	3.5099	4.2357	3.3541	0.0661
FL	11-XJ	FASTmrMLM	TM72117	TM72117	37600059	38000059	D09	37800059	0.3049	3.6958	4.4317	3.3337	0.1818
FL	11-XJ	FASTmrEMMA	TM42132	TM42132_TM42138	84383291	84837390	A12	84583291	0.844	3.4043	4.1241	4.9681	0.1364
FL	11-XJ	pLARmEB	TM3181	TM3181	106880837	107280837	A01	107080837	-0.3911	4.2815	5.0466	1.9106	0.0764
FL	11-XJ	pLARmEB	TM10955	TM10955_TM10960_TM10962_TM10966_TM10974	22441001	23005305	A05	22641001	-0.319	7.3528	8.2274	4.3567	0.4401
FL	11-XJ	pLARmEB	TM47798	TM47798	744222	1144222	D01	944222	-0.7723	6.7494	7.6065	17.8539	0.3884
FL	11-XJ	pLARmEB	TM52190	TM52190	54004303	54404303	D02	54204303	0.6581	3.0902	3.7912	9.0307	0.4298
FL	11-XJ	pLARmEB	TM56535	TM56535	53618162	54018162	D04	53818162	0.5336	4.5532	5.3305	3.2103	0.0661
FL	11-XJ	pLARmEB	TM72117	TM72117	37600059	38000059	D09	37800059	0.29	3.8794	4.6249	2.1986	0.1818
FL	11-XJ	pKWmEB	TM5573	TM5573_TM5586_TM5588_TM5599_TM5616_TM5637	103823883	105186140	A02	104023883	-1.0791e-05	3.6704	4.405	21.5714	0.4
FL	11-XJ	pKWmEB	TM21101	TM21101_TM21107_TM21108	88732108	89197336	A07	88932108	0.9434	3.489	4.2136	10.0428	0.4812
FL	11-XJ	pKWmEB	TM47602	TM47602	105844637	106244637	A13	106044637	-0.3126	3.9012	4.6478	4.1776	0.2333
FL	11-XJ	pKWmEB	TM56535	TM56535	53618162	54018162	D04	53818162	0.451	5.0784	5.8777	5.1459	0.0667
FL	11-XJ	pKWmEB	TM58607	TM58599_TM58607	57650523	58138099	D05	57938099	0.7554	4.5031	5.2782	16.0741	0.475
FL	11-XJ	pKWmEB	TM77725	TM77725	7132072	7532072	D12	7332072	0.17	4.8313	5.6205	4.0723	0.4625
FL	11-XJ	ISIS EM-BLASSO	TM3181	TM3181	106880837	107280837	A01	107080837	-0.4068	4.1406	4.899	2.6018	0.0764
FL	11-XJ	ISIS EM-BLASSO	TM5586	TM5573_TM5586_TM5588_TM5599_TM5616_TM5637	103823883	105186140	A02	104334430	0.3754	5.6379	6.4583	4.6374	0.1818
FL	11-XJ	ISIS EM-BLASSO	TM10962	TM10955_TM10960_TM10962_TM10966_TM10974	22441001	23005305	A05	22708127	-0.3412	7.6685	8.5518	6.1167	0.3967
FL	11-XJ	ISIS EM-BLASSO	TM47602	TM47602	105844637	106244637	A13	106044637	-0.2976	3.3722	4.0902	3.4244	0.2397
FL	11-XJ	ISIS EM-BLASSO	TM47798	TM47798	744222	1144222	D01	944222	-0.6655	4.6042	5.3838	16.6898	0.3884
FL	11-XJ	ISIS EM-BLASSO	TM56535	TM56535	53618162	54018162	D04	53818162	0.7373	10.0298	10.9687	7.718	0.0661
FL	11-XJ	ISIS EM-BLASSO	TM77782	TM77782	7673020	8073020	D12	7873020	0.2777	4.1797	4.94	4.1852	0.4917
FL	11-XJ	ISIS EM-BLASSO	TM81916	TM81916	58584456	58984456	D13	58784456	-0.3739	3.3317	4.0473	1.8762	0.064
FL	12-XJ	mrMLM	TM37254	TM37254_TM37259	7122770	7596567	A11	7322770	-0.2756	3.0946	3.79586	5.413	0.4625
FL	12-XJ	mrMLM	TM58908	TM58907_TM58908	680507	1092923	D06	892923	-0.4151	3.4081	4.12815	5.6838	0.1333
FL	12-XJ	FASTmrMLM	TM36047	TM36047	101386644	101786644	A10	101586644	0.0002	3.4447	4.1668	2.1192e-06	0.4525
FL	12-XJ	FASTmrMLM	TM37254	TM37254_TM37259	7122770	7596567	A11	7322770	-0.1891	3.2014	3.9092	2.5484	0.4628
FL	12-XJ	FASTmrMLM	TM47732	TM47732	109866891	110266891	A13	110066891	1.0125e-05	3.54	4.2675	1.6062e-09	0.4711
FL	12-XJ	FASTmrMLM	TM58908	TM58907_TM58908	680507	1092923	D06	892923	-0.2941	4.622	5.4023	2.854	0.1405
FL	12-XJ	FASTmrEMMA	TM8270	TM8267_TM8270	108044164	108486961	A03	108286961	0.9889	4.0655	4.8203	3.5725	0.0537
FL	12-XJ	pLARmEB	TM11709	TM11708_TM11709	36493086	36895428	A05	36695428	0.2705	3.3791	4.0975	3.9295	0.2541
FL	12-XJ	pLARmEB	TM37254	TM37254_TM37259	7122770	7596567	A11	7322770	-0.2647	5.204	6.0082	4.8929	0.4628
FL	12-XJ	pKWmEB	TM11709	TM11708_TM11709	36493086	36895428	A05	36695428	0.2968	5.8131	6.6397	8.9778	0.2521
FL	12-XJ	pKWmEB	TM37259	TM37254_TM37259	7122770	7596567	A11	7396567	-0.1793	4.4676	5.2412	4.9594	0.4833
FL	12-XJ	ISIS EM-BLASSO	TM11708	TM11708_TM11709	36493086	36895428	A05	36693086	0.2475	4.0618	4.8164	3.5827	0.2893
FL	12-XJ	ISIS EM-BLASSO	TM36008	TM36008	100671893	101071893	A10	100871893	0.2019	3.4577	4.1806	2.8514	0.4607
FL	12-XJ	ISIS EM-BLASSO	TM37254	TM37254_TM37259	7122770	7596567	A11	7322770	-0.2631	5.5686	6.3865	4.8421	0.4628
FL	12-XJ	ISIS EM-BLASSO	TM47732	TM47732	109866891	110266891	A13	110066891	0.9599	4.0206	4.7732	14.1685	0.4711
FL	12-XJ	ISIS EM-BLASSO	TM72455	TM72455	43028173	43428173	D09	43228173	0.2735	3.7948	4.536	2.8536	0.1591
FL	12-XJ	ISIS EM-BLASSO	TM74558	TM74558	34097260	34497260	D10	34297260	0.3876	4.9324	5.7258	4.9908	0.1322
FL	13-XJ	mrMLM	TM9550	TM9550	69052880	69452880	A04	69252880	-0.3528	4.1033	4.85992	7.2022	0.3062
FL	13-XJ	mrMLM	TM48800	TM48800	33006154	33406154	D01	33206154	-0.3412	4.2965	5.06227	7.4513	0.3979
FL	13-XJ	mrMLM	TM63719	TM63718_TM63719	9696810	10108162	D07	9908162	0.3291	4.6815	5.46441	7.2428	0.4375
FL	13-XJ	mrMLM	TM70512	TM70512	10959811	11359811	D09	11159811	0.3998	4.9694	5.76429	7.9738	0.2458
FL	13-XJ	FASTmrMLM	TM9550	TM9550	69052880	69452880	A04	69252880	-0.2999	5.3173	6.1258	5.697	0.3037
FL	13-XJ	FASTmrMLM	TM48800	TM48800	33006154	33406154	D01	33206154	-0.2345	4.0139	4.7662	3.8549	0.3988
FL	13-XJ	FASTmrMLM	TM63719	TM63718_TM63719	9696810	10108162	D07	9908162	0.2238	3.962	4.7117	3.667	0.4339
FL	13-XJ	FASTmrMLM	TM70512	TM70512	10959811	11359811	D09	11159811	0.3052	5.1833	5.9867	5.0866	0.2479
FL	13-XJ	pLARmEB	TM6263	TM6263	7440775	7840775	A03	7640775	0.5524	4.8278	5.6169	15.8265	0.3347
FL	13-XJ	pLARmEB	TM8878	TM8878	5991475	6391475	A04	6191475	0.2255	3.1714	3.8774	1.4033	0.1322
FL	13-XJ	pLARmEB	TM32936	TM32928_TM32929_TM32936_TM32934	62018811	62778565	A09	62404145	0.1505	3.0608	3.7599	1.2569	0.374
FL	13-XJ	pLARmEB	TM36359	TM36328_TM36350_TM36359	105408136	106225481	A10	106025481	-0.4218	3.8182	4.5606	3.8624	0.0971
FL	13-XJ	pLARmEB	TM48800	TM48800	33006154	33406154	D01	33206154	-0.2995	6.6813	7.5363	4.9743	0.3988
FL	13-XJ	pKWmEB	TM6263	TM6263	7440775	7840775	A03	7640775	0.3431	4.1658	4.9254	13.6263	0.3375
FL	13-XJ	pKWmEB	TM13150	TM13150	101545490	101945490	A05	101745490	0.6266	4.1872	4.9478	18.3543	0.1333
FL	13-XJ	pKWmEB	TM36350	TM36328_TM36350_TM36359	105408136	106225481	A10	105974152	0.8754	5.5734	6.3915	20.7355	0.4521
FL	13-XJ	ISIS EM-BLASSO	TM5821	TM5821	521707	921707	A03	721707	-1.1191	3.8195	4.5619	8.6597	0.4855
FL	13-XJ	ISIS EM-BLASSO	TM13150	TM13150	101545490	101945490	A05	101745490	0.5386	3.6604	4.3945	13.8901	0.1322
FL	13-XJ	ISIS EM-BLASSO	TM66961	TM66961	1882940	2282940	D08	2082940	0.3121	3.3562	4.0732	3.3741	0.157
FL	13-XJ	ISIS EM-BLASSO	TM70164	TM70164_TM70190	3520128	4086815	D09	3720128	0.2235	3.6141	4.3456	2.9981	0.4277
FL	11-XX	mrMLM	TM56835	TM56835	3632489	4032489	D05	3832489	-0.4589	3.5658	4.29471	6.4376	0.1354
FL	11-XX	FASTmrMLM	TM56835	TM56835	3632489	4032489	D05	3832489	-0.0004	3.2944	4.0078	5.4947e-06	0.1343
FL	11-XX	pLARmEB	TM9907	TM9907	85752329	86152329	A04	85952329	0.5246	3.5309	4.2579	7.8256	0.4277
FL	11-XX	pLARmEB	TM10974	TM10955_TM10960_TM10962_TM10966_TM10974	22441001	23005305	A05	22805305	-0.2948	4.8418	5.6315	4.9458	0.4628
FL	11-XX	pLARmEB	TM18578	TM18578_TM18584	3388169	3883655	A07	3588169	-0.4819	3.1441	3.8484	5.2902	0.4442
FL	11-XX	pLARmEB	TM48171	TM48171_TM48181	7811575	8274959	D01	8011575	0.4141	3.5183	4.2446	2.4339	0.062
FL	11-XX	pLARmEB	TM76817	TM76817	58605282	59005282	D11	58805282	0.0001	3.9512	4.7003	6.7693e-07	0.186
FL	11-XX	pKWmEB	TM3181	TM3181	106880837	107280837	A01	107080837	-0.4105	3.7589	4.4982	6.1453	0.0771
FL	11-XX	pKWmEB	TM29565	TM29565	115353216	115753216	A08	115553216	0.2773	3.6208	4.3527	5.1579	0.1896
FL	11-XX	pKWmEB	TM56835	TM56835	3632489	4032489	D05	3832489	-0.3764	4.143	4.9015	6.2954	0.1354
FL	12-XX	mrMLM	TM37259	TM37254_TM37259	7122770	7596567	A11	7396567	-0.3211	4.7328	5.5179	5.8409	0.4833
FL	12-XX	mrMLM	TM70164	TM70164_TM70190	3520128	4086815	D09	3720128	0.3944	5.3256	6.13445	8.5983	0.4271
FL	12-XX	mrMLM	TM72550	TM72531_TM72533_TM72550	44416279	45007051	D09	44807051	-0.7201	3.6491	4.38254	21.9181	0.3792
FL	12-XX	FASTmrMLM	TM37259	TM37254_TM37259	7122770	7596567	A11	7396567	-0.2586	5.7819	6.6074	4.3662	0.4835
FL	12-XX	FASTmrMLM	TM70164	TM70164_TM70190	3520128	4086815	D09	3720128	0.3216	3.3895	4.1085	6.586	0.4277
FL	12-XX	FASTmrMLM	TM72550	TM72531_TM72533_TM72550	44416279	45007051	D09	44807051	-0.525	3.1938	3.9012	13.4223	0.376
FL	12-XX	FASTmrEMMA	TM70164	TM70164_TM70190	3520128	4086815	D09	3720128	0.5333	3.6449	4.3782	4.8205	0.4277
FL	12-XX	pLARmEB	TM36359	TM36328_TM36350_TM36359	105408136	106225481	A10	106025481	-0.4843	4.9803	5.7756	5.0836	0.0971
FL	12-XX	pLARmEB	TM48852	TM48852	38967909	39367909	D01	39167909	-0.4391	5.1964	6.0003	4.0313	0.1033
FL	12-XX	pLARmEB	TM57389	TM57368_TM57370_TM57389	17499559	18090148	D05	17890148	0.5721	4.3533	5.1217	4.7282	0.0599
FL	12-XX	pLARmEB	TM70164	TM70164_TM70190	3520128	4086815	D09	3720128	0.2162	3.7711	4.511	2.6658	0.4277
FL	12-XX	pKWmEB	TM5616	TM5573_TM5586_TM5588_TM5599_TM5616_TM5637	103823883	105186140	A02	104732963	0.3393	6.1241	6.9613	4.9553	0.2312
FL	12-XX	pKWmEB	TM6263	TM6263	7440775	7840775	A03	7640775	0.5432	4.8469	5.6368	17.8541	0.3375
FL	12-XX	pKWmEB	TM19654	TM19630_TM19643_TM19654	23214707	24012839	A07	23812839	-0.4311	5.2431	6.0488	6.0823	0.1229
FL	12-XX	pKWmEB	TM36359	TM36328_TM36350_TM36359	105408136	106225481	A10	106025481	-0.5681	7.3552	8.2299	6.8254	0.0979
FL	12-XX	pKWmEB	TM52865	TM52865	61736782	62136782	D02	61936782	-0.6595	4.6359	5.4169	14.7735	0.4417
FL	12-XX	pKWmEB	TM56487	TM56487	52726964	53126964	D04	52926964	-0.2381	3.99	4.7411	2.6031	0.1438
FL	12-XX	pKWmEB	TM57370	TM57368_TM57370_TM57389	17499559	18090148	D05	17706291	-0.2982	3.4149	4.1353	2.8321	0.1312
FL	12-XX	pKWmEB	TM72550	TM72531_TM72533_TM72550	44416279	45007051	D09	44807051	-0.4348	4.3395	5.1073	9.4491	0.3792
FL	12-XX	ISIS EM-BLASSO	TM5588	TM5573_TM5586_TM5588_TM5599_TM5616_TM5637	103823883	105186140	A02	104469821	-0.5199	3.1284	3.8318	9.7405	0.4132
FL	12-XX	ISIS EM-BLASSO	TM10512	TM10512	11528911	11928911	A05	11728911	0.4508	3.4565	4.1793	6.4651	0.4256
FL	12-XX	ISIS EM-BLASSO	TM19643	TM19630_TM19643_TM19654	23214707	24012839	A07	23478455	-0.2519	3.7507	4.4895	3.983	0.4959
FL	12-XX	ISIS EM-BLASSO	TM36132	TM36132_TM36142_TM36160_TM36174	102877559	103919198	A10	103077559	-0.3608	7.2723	8.1447	8.1756	0.4897
FL	12-XX	ISIS EM-BLASSO	TM48852	TM48852	38967909	39367909	D01	39167909	-0.4307	5.8012	6.6274	4.1641	0.1033
FL	12-XX	ISIS EM-BLASSO	TM57389	TM57368_TM57370_TM57389	17499559	18090148	D05	17890148	0.484	4.4949	5.2697	3.6333	0.0599
FL	12-XX	ISIS EM-BLASSO	TM70164	TM70164_TM70190	3520128	4086815	D09	3720128	0.2295	3.2694	3.9813	3.2276	0.4277
FL	13-XX	mrMLM	TM5599	TM5573_TM5586_TM5588_TM5599_TM5616_TM5637	103823883	105186140	A02	104559096	0.4792	3.7075	4.44407	7.1597	0.1458
FL	13-XX	mrMLM	TM19643	TM19630_TM19643_TM19654	23214707	24012839	A07	23478455	-0.4128	5.3648	6.17513	10.248	0.4958
FL	13-XX	FASTmrMLM	TM5599	TM5573_TM5586_TM5588_TM5599_TM5616_TM5637	103823883	105186140	A02	104559096	0.3291	3.8401	4.5836	3.3114	0.1488
FL	13-XX	FASTmrMLM	TM19643	TM19630_TM19643_TM19654	23214707	24012839	A07	23478455	-0.3935	6.3501	7.1947	9.1318	0.4959
FL	13-XX	FASTmrMLM	TM43027	TM43027	104398625	104798625	A12	104598625	-0.8195	5.9696	6.8016	14.1606	0.4504
FL	13-XX	FASTmrMLM	TM57342	TM57342	16729817	17129817	D05	16929817	-0.1881	3.3249	4.0401	1.1525	0.1777
FL	13-XX	FASTmrEMMA	TM5599	TM5573_TM5586_TM5588_TM5599_TM5616_TM5637	103823883	105186140	A02	104559096	0.7815	4.3728	5.142	4.5786	0.1488
FL	13-XX	FASTmrEMMA	TM19643	TM19630_TM19643_TM19654	23214707	24012839	A07	23478455	-0.6935	5.6603	6.4815	7.1177	0.4959
FL	13-XX	FASTmrEMMA	TM39931	TM39931_TM39942	120495193	120986094	A11	120695193	-0.7355	3.3526	4.0694	3.3842	0.1219
FL	13-XX	pLARmEB	TM3627	TM3627	116439777	116839777	A01	116639777	0.1663	3.3098	4.0241	1.1654	0.4959
FL	13-XX	pLARmEB	TM19643	TM19630_TM19643_TM19654	23214707	24012839	A07	23478455	-0.0002	3.0083	3.7041	2.3644e-06	0.4959
FL	13-XX	pLARmEB	TM36142	TM36132_TM36142_TM36160_TM36174	102877559	103919198	A10	103145021	-0.4254	3.1937	3.9011	3.864	0.3326
FL	13-XX	pLARmEB	TM57389	TM57368_TM57370_TM57389	17499559	18090148	D05	17890148	0.5822	4.5545	5.3319	3.5291	0.0599
FL	13-XX	pKWmEB	TM5599	TM5573_TM5586_TM5588_TM5599_TM5616_TM5637	103823883	105186140	A02	104559096	0.437	6.8049	7.6636	6.7779	0.1458
FL	13-XX	pKWmEB	TM19643	TM19630_TM19643_TM19654	23214707	24012839	A07	23478455	-0.3197	4.7032	5.487	7.4621	0.4958
FL	13-XX	pKWmEB	TM29131	TM29130_TM29131	106102413	106510885	A08	106310885	-0.4998	4.1079	4.8647	23.6022	0.2646
FL	13-XX	pKWmEB	TM36359	TM36328_TM36350_TM36359	105408136	106225481	A10	106025481	-0.3772	4.0964	4.8527	5.234	0.0979
FL	13-XX	ISIS EM-BLASSO	TM3627	TM3627	116439777	116839777	A01	116639777	0.1899	3.6679	4.4024	2.1257	0.4959
FL	13-XX	ISIS EM-BLASSO	TM5599	TM5573_TM5586_TM5588_TM5599_TM5616_TM5637	103823883	105186140	A02	104559096	0.3288	3.1995	3.9072	3.3037	0.1488
FL	13-XX	ISIS EM-BLASSO	TM19643	TM19630_TM19643_TM19654	23214707	24012839	A07	23478455	-0.3936	6.9112	7.7731	9.1315	0.4959
FL	13-XX	ISIS EM-BLASSO	TM43027	TM43027	104398625	104798625	A12	104598625	-0.8211	4.2178	4.9799	14.2086	0.4504
FL	11-NY	mrMLM	TM8600	TM8600_TM8616_TM8636_TM8644	1895867	2708662	A04	2095867	0.2842	4.618	5.39818	5.9222	0.4167
FL	11-NY	mrMLM	TM37259	TM37254_TM37259	7122770	7596567	A11	7396567	-0.2486	3.6888	4.42437	4.6571	0.4833
FL	11-NY	mrMLM	TM59050	TM59050_TM59057	2201319	2657701	D06	2401319	-0.3295	4.9743	5.76939	8.0895	0.4458
FL	11-NY	mrMLM	TM69320	TM69320	59636753	60036753	D08	59836753	-0.2831	4.199	4.9602	5.7652	0.4042
FL	11-NY	mrMLM	TM73607	TM73607	7178107	7578107	D10	7378107	0.4948	3.0254	3.72228	17.0006	0.1792
FL	11-NY	FASTmrMLM	TM8600	TM8600_TM8616_TM8636_TM8644	1895867	2708662	A04	2095867	0.1989	4.6181	5.3983	3.4631	0.4215
FL	11-NY	FASTmrMLM	TM37259	TM37254_TM37259	7122770	7596567	A11	7396567	-0.1718	3.6889	4.4245	2.6555	0.4835
FL	11-NY	FASTmrMLM	TM59050	TM59050_TM59057	2201319	2657701	D06	2401319	-0.2565	4.9744	5.7695	5.8516	0.4421
FL	11-NY	FASTmrMLM	TM69320	TM69320	59636753	60036753	D08	59836753	-0.2566	4.1991	4.9603	5.6497	0.405
FL	11-NY	FASTmrMLM	TM73607	TM73607	7178107	7578107	D10	7378107	0.0003	3.0257	3.7226	8.0673e-06	0.1798
FL	11-NY	FASTmrEMMA	TM36328	TM36328_TM36350_TM36359	105408136	106225481	A10	105608136	-0.4307	3.4509	4.1734	3.7889	0.3554
FL	11-NY	FASTmrEMMA	TM69320	TM69320	59636753	60036753	D08	59836753	-0.5245	3.9022	4.6489	5.8091	0.405
FL	11-NY	pLARmEB	TM8600	TM8600_TM8616_TM8636_TM8644	1895867	2708662	A04	2095867	0.1683	3.1949	3.9024	2.3725	0.4215
FL	11-NY	pLARmEB	TM59050	TM59050_TM59057	2201319	2657701	D06	2401319	-0.2675	4.8807	5.672	6.0889	0.4421
FL	11-NY	pLARmEB	TM69320	TM69320	59636753	60036753	D08	59836753	-0.252	3.7622	4.5017	5.2144	0.405
FL	11-NY	pKWmEB	TM36328	TM36328_TM36350_TM36359	105408136	106225481	A10	105608136	-0.2178	4.4451	5.2176	6.7953	0.3542
FL	11-NY	ISIS EM-BLASSO	TM10595	TM10595_TM10597	13540027	13958809	A05	13740027	-0.2484	4.4396	5.2119	3.6395	0.2149
FL	11-NY	ISIS EM-BLASSO	TM50024	TM50024_TM50064	60103099	60888659	D01	60303099	0.2406	3.5884	4.3185	4.9092	0.2562
FL	11-NY	ISIS EM-BLASSO	TM59301	TM59288_TM59301	7438199	7971938	D06	7771938	-0.326	3.2209	3.9299	2.3613	0.064
FL	11-NY	ISIS EM-BLASSO	TM73954	TM73923_TM73954	12018418	12689500	D10	12489500	-0.2056	3.7781	4.5184	3.4835	0.3492
FL	12-NY	mrMLM	TM36142	TM36132_TM36142_TM36160_TM36174	102877559	103919198	A10	103145021	-0.4967	6.7662	7.62376	10.2376	0.3292
FL	12-NY	mrMLM	TM33961	TM33961	5332315	5732315	A10	5532315	0.901	3.6345	4.36716	19.2453	0.4604
FL	12-NY	mrMLM	TM58908	TM58907_TM58908	680507	1092923	D06	892923	-0.3554	3.4409	4.16282	4.7502	0.1333
FL	12-NY	FASTmrMLM	TM36142	TM36132_TM36142_TM36160_TM36174	102877559	103919198	A10	103145021	-0.449	5.6515	6.4724	9.5344	0.3326
FL	12-NY	FASTmrMLM	TM40620	TM40620	10880325	11280325	A12	11080325	0.2914	3.599	4.3297	7.1866	0.3264
FL	12-NY	FASTmrEMMA	TM36142	TM36132_TM36142_TM36160_TM36174	102877559	103919198	A10	103145021	-0.7811	4.6054	5.385	7.415	0.3326
FL	12-NY	FASTmrEMMA	TM58908	TM58907_TM58908	680507	1092923	D06	892923	-0.6298	3.9853	4.7361	4.3232	0.1405
FL	12-NY	pLARmEB	TM29493	TM29493	113849873	114249873	A08	114049873	0.2012	4.304	5.0701	2.6649	0.2645
FL	12-NY	pLARmEB	TM36142	TM36132_TM36142_TM36160_TM36174	102877559	103919198	A10	103145021	-0.5183	9.5584	10.4873	11.2861	0.3326
FL	12-NY	pLARmEB	TM37946	TM37946_TM37956	21533597	21997158	A11	21733597	-0.3033	3.3007	4.0145	2.6254	0.0909
FL	12-NY	pLARmEB	TM48181	TM48171_TM48181	7811575	8274959	D01	8074959	-0.5668	3.3426	4.0589	5.8088	0.4711
FL	12-NY	pLARmEB	TM53366	TM53366_TM53382_TM53385	265500	1005190	D03	465500	0.103	3.0288	3.7259	0.8647	0.4298
FL	12-NY	pLARmEB	TM57007	TM57007_TM57021	6677819	7323663	D05	6877819	-0.213	3.1875	3.8945	2.0768	0.1591
FL	12-NY	pLARmEB	TM58749	TM58694_TM58714_TM58749	60574591	61473069	D05	61273069	-0.3667	3.0959	3.7972	9.8105	0.3368
FL	12-NY	pLARmEB	TM70147	TM70140_TM70147	2954913	3418717	D09	3218717	0.3787	3.0995	3.8011	11.6582	0.2851
FL	12-NY	pKWmEB	TM7848	TM7848	101549310	101949310	A03	101749310	-0.3466	3.18	3.8865	7.7272	0.1
FL	12-NY	pKWmEB	TM58907	TM58907_TM58908	680507	1092923	D06	880507	-0.302	3.555	4.2833	5.4843	0.1167
FL	12-NY	pKWmEB	TM74840	TM74840_TM74856	58321260	58831202	D10	58521260	-0.1767	3.364	4.0815	4.2086	0.1812
FL	12-NY	ISIS EM-BLASSO	TM8600	TM8600_TM8616_TM8636_TM8644	1895867	2708662	A04	2095867	0.1327	3.0473	3.7456	1.4968	0.4215
FL	12-NY	ISIS EM-BLASSO	TM36142	TM36132_TM36142_TM36160_TM36174	102877559	103919198	A10	103145021	-0.4251	6.3795	7.225	7.9995	0.3326
FL	12-NY	ISIS EM-BLASSO	TM37946	TM37946_TM37956	21533597	21997158	A11	21733597	-0.3724	5.0732	5.8723	4.17	0.0909
FL	12-NY	ISIS EM-BLASSO	TM46325	TM46325	85381461	85781461	A13	85581461	-0.2408	3.8977	4.6441	2.6835	0.1674
FL	12-NY	ISIS EM-BLASSO	TM57007	TM57007_TM57021	6677819	7323663	D05	6877819	-0.2805	4.8794	5.6706	3.7941	0.1591
FL	12-NY	ISIS EM-BLASSO	TM70140	TM70140_TM70147	2954913	3418717	D09	3154913	0.4467	4.634	5.4149	17.0531	0.2872
FL	12-NY	ISIS EM-BLASSO	TM74856	TM74840_TM74856	58321260	58831202	D10	58631202	0.21	4.0021	4.7538	2.1687	0.1632
FL	13-NY	mrMLM	TM70420	TM70420_TM70429	7299107	7852126	D09	7499107	-0.524	4.2756	5.0404	8.736	0.125
FL	13-NY	FASTmrMLM	TM11375	TM11375	30790994	31190994	A05	30990994	-0.0009	3.7216	4.4589	1.289e-05	0.469
FL	13-NY	FASTmrMLM	TM70420	TM70420_TM70429	7299107	7852126	D09	7499107	-0.4322	5.2061	6.0104	5.943	0.124
FL	13-NY	FASTmrEMMA	TM39942	TM39931_TM39942	120495193	120986094	A11	120786094	-1.0298	3.556	4.2844	5.3086	0.0785
FL	13-NY	FASTmrEMMA	TM63719	TM63718_TM63719	9696810	10108162	D07	9908162	0.4839	3.8035	4.5451	3.9924	0.4339
FL	13-NY	pKWmEB	TM1061	TM1061	20216125	20616125	A01	20416125	-0.4185	5.0954	5.8953	3.7607	0.0625
FL	13-NY	pKWmEB	TM92	TM92	2619790	3019790	A01	2819790	-0.2328	4.4612	5.2345	4.3682	0.225
FL	13-NY	pKWmEB	TM57368	TM57368_TM57370_TM57389	17499559	18090148	D05	17699559	-0.7325	6.7546	7.6118	24.9081	0.4125
FL	13-NY	pKWmEB	TM70420	TM70420_TM70429	7299107	7852126	D09	7499107	-0.5096	8.2406	9.1387	8.5423	0.125
FL	13-NY	ISIS EM-BLASSO	TM1061	TM1061	20216125	20616125	A01	20416125	-0.3364	3.1394	3.8434	1.6864	0.062
FL	13-NY	ISIS EM-BLASSO	TM32225	TM32225	54243839	54643839	A09	54443839	0.2023	3.2305	3.9401	2.3634	0.3471
FL	13-NY	ISIS EM-BLASSO	TM53278	TM53238_TM53278	66951737	67701871	D02	67501871	-0.205	3.4752	4.1991	2.4265	0.3388
FL	13-NY	ISIS EM-BLASSO	TM57368	TM57368_TM57370_TM57389	17499559	18090148	D05	17699559	-0.6965	4.6775	5.4602	18.1665	0.4112
FL	13-NY	ISIS EM-BLASSO	TM70420	TM70420_TM70429	7299107	7852126	D09	7499107	-0.443	5.3985	6.2101	5.619	0.124
FL	17-XJ	mrMLM	TM11682	TM11682_TM11685	35699560	36183033	A05	35899560	0.7161	7.1862	8.05611	24.4605	0.2938
FL	17-XJ	mrMLM	TM57021	TM57007_TM57021	6677819	7323663	D05	7123663	0.3841	4.5014	5.27646	7.0355	0.4979
FL	17-XJ	mrMLM	TM72943	TM72943_TM72952	50289115	50827745	D09	50489115	-0.2912	3.2069	3.91508	3.3811	0.3
FL	17-XJ	FASTmrMLM	TM11685	TM11682_TM11685	35699560	36183033	A05	35983033	0.2509	3.9234	4.6711	3.5622	0.4545
FL	17-XJ	FASTmrMLM	TM30055	TM30055	2840486	3240486	A09	3040486	0.2287	3.4084	4.1285	2.8773	0.3905
FL	17-XJ	FASTmrMLM	TM55084	TM55084	47348553	47748553	D03	47548553	-0.3957	4.768	5.5546	5.3327	0.1756
FL	17-XJ	FASTmrMLM	TM59057	TM59050_TM59057	2201319	2657701	D06	2457701	-0.4645	6.0878	6.9238	7.857	0.1983
FL	17-XJ	FASTmrEMMA	TM5890	TM5890	3187937	3587937	A03	3387937	0.5647	3.7565	4.4957	4.5151	0.4979
FL	17-XJ	FASTmrEMMA	TM11685	TM11682_TM11685	35699560	36183033	A05	35983033	0.5327	4.1947	4.9557	3.9675	0.4545
FL	17-XJ	FASTmrEMMA	TM13409	TM13409	108262382	108662382	A05	108462382	-0.53	3.8756	4.6209	3.6245	0.3554
FL	17-XJ	FASTmrEMMA	TM59057	TM59050_TM59057	2201319	2657701	D06	2457701	-0.6147	3.349	4.0656	3.4455	0.1983
FL	17-XJ	FASTmrEMMA	TM73923	TM73923_TM73954	12018418	12689500	D10	12218418	-0.8	6.7646	7.6221	8.4417	0.3698
FL	17-XJ	pLARmEB	TM11682	TM11682_TM11685	35699560	36183033	A05	35899560	0.5742	6.6604	7.5147	16.7193	0.2934
FL	17-XJ	pLARmEB	TM73923	TM73923_TM73954	12018418	12689500	D10	12218418	-0.3161	4.7098	5.4939	4.7569	0.3698
FL	17-XJ	pKWmEB	TM11709	TM11708_TM11709	36493086	36895428	A05	36695428	0.456	8.7191	9.6289	9.2334	0.2521
FL	17-XJ	pKWmEB	TM47918	TM47918_TM47919	2999106	3402169	D01	3199106	-0.462	3.8603	4.6048	19.8839	0.1292
FL	17-XJ	pKWmEB	TM59057	TM59050_TM59057	2201319	2657701	D06	2457701	-0.2836	5.7589	6.5836	4.9031	0.2
FL	17-XJ	pKWmEB	TM73923	TM73923_TM73954	12018418	12689500	D10	12218418	-0.3071	4.1035	4.8601	6.7674	0.3688
FL	17-XJ	pKWmEB	TM77147	TM77147	68172754	68572754	D11	68372754	1.4832e-05	3.4767	4.2006	3.2009	0.35
FL	17-XJ	pKWmEB	TM78502	TM78502	34531895	34931895	D12	34731895	0.1754	5.3671	6.1775	4.4282	0.4438
FL	17-XJ	ISIS EM-BLASSO	TM11682	TM11682_TM11685	35699560	36183033	A05	35899560	0.5747	6.6436	7.4974	17.4041	0.2934
FL	17-XJ	ISIS EM-BLASSO	TM57021	TM57007_TM57021	6677819	7323663	D05	7123663	0.2364	3.4801	4.2042	2.9431	0.4979
FL	17-XJ	ISIS EM-BLASSO	TM73923	TM73923_TM73954	12018418	12689500	D10	12218418	-0.2851	4.0043	4.7561	4.0187	0.3698
FL	18-YC	mrMLM	TM5771	TM5771	107340043	107740043	A02	107540043	-0.3823	6.0267	6.86063	6.1877	0.3938
FL	18-YC	mrMLM	TM8600	TM8600_TM8616_TM8636_TM8644	1895867	2708662	A04	2095867	0.2592	3.4252	4.14623	2.9015	0.4167
FL	18-YC	mrMLM	TM18153	TM18153	119379167	119779167	A06	119579167	1.3778	4.5791	5.35758	15.8825	0.475
FL	18-YC	mrMLM	TM33961	TM33961	5332315	5732315	A10	5532315	1.227	5.4464	6.25979	19.3363	0.4604
FL	18-YC	mrMLM	TM43363	TM43363	4038579	4438579	A13	4238579	0.3056	4.0422	4.79584	3.9548	0.3833
FL	18-YC	mrMLM	TM59007	TM59006_TM59007	1671029	2085791	D06	1885791	-0.3815	4.4043	5.17501	4.4205	0.2167
FL	18-YC	mrMLM	TM63371	TM63371_TM63374_TM63386	5148347	5828972	D07	5348347	-0.2557	3.1755	3.88177	2.7581	0.3938
FL	18-YC	mrMLM	TM75339	TM75339	3012795	3412795	D11	3212795	0.438	4.9452	5.73911	4.4117	0.1521
FL	18-YC	FASTmrMLM	TM8600	TM8600_TM8616_TM8636_TM8644	1895867	2708662	A04	2095867	0.2762	4.4751	5.249	2.7446	0.4215
FL	18-YC	FASTmrMLM	TM21107	TM21101_TM21107_TM21108	88732108	89197336	A07	88984760	1.332	7.2869	8.1597	19.8992	0.4587
FL	18-YC	FASTmrMLM	TM33961	TM33961	5332315	5732315	A10	5532315	1.2869	8.0401	8.9331	17.7264	0.4607
FL	18-YC	FASTmrMLM	TM59007	TM59006_TM59007	1671029	2085791	D06	1885791	-0.468	8.0033	8.8954	5.5417	0.2149
FL	18-YC	FASTmrMLM	TM63374	TM63371_TM63374_TM63386	5148347	5828972	D07	5372665	0.3697	3.0326	3.7299	4.8559	0.2004
FL	18-YC	FASTmrEMMA	TM8600	TM8600_TM8616_TM8636_TM8644	1895867	2708662	A04	2095867	0.5279	4.1073	4.8642	3.9937	0.4215
FL	18-YC	FASTmrEMMA	TM59006	TM59006_TM59007	1671029	2085791	D06	1871029	-0.5717	3.7906	4.5315	4.1029	0.3099
FL	18-YC	FASTmrEMMA	TM69109	TM69109_TM69116	53609956	54095625	D08	53809956	0.4723	3.0759	3.776	2.8754	0.3409
FL	18-YC	FASTmrEMMA	TM75339	TM75339	3012795	3412795	D11	3212795	0.6588	3.1238	3.8269	3.268	0.1508
FL	18-YC	pLARmEB	TM9907	TM9907	85752329	86152329	A04	85952329	0.6486	4.1625	4.922	7.6896	0.4277
FL	18-YC	pLARmEB	TM21101	TM21101_TM21107_TM21108	88732108	89197336	A07	88932108	0.7782	3.5324	4.2595	3.2042	0.4814
FL	18-YC	pLARmEB	TM21647	TM21647_TM21650	95059909	95476449	A07	95259909	0.1902	4.219	4.9811	1.2186	0.3616
FL	18-YC	pLARmEB	TM32934	TM32928_TM32929_TM32936_TM32934	62018811	62778565	A09	62578565	0.0001	3.3536	4.0705	4.252e-07	0.3079
FL	18-YC	pLARmEB	TM33696	TM33696_TM33697	80867196	81276159	A09	81067196	0.4116	3.2201	3.9291	3.79	0.407
FL	18-YC	pLARmEB	TM59006	TM59006_TM59007	1671029	2085791	D06	1871029	-0.3367	7.6314	8.5137	3.609	0.3099
FL	18-YC	pLARmEB	TM69109	TM69109_TM69116	53609956	54095625	D08	53809956	0.2665	5.3525	6.1624	2.4041	0.3409
FL	18-YC	pLARmEB	TM76896	TM76891_TM76892_TM76896_TM76902	59126525	59645981	D11	59349274	0.6387	4.9661	5.7609	9.2814	0.405
FL	18-YC	pKWmEB	TM18153	TM18153	119379167	119779167	A06	119579167	1.111	5.6212	6.441	14.2668	0.475
FL	18-YC	pKWmEB	TM33961	TM33961	5332315	5732315	A10	5532315	0.7073	4.1892	4.9499	10.5854	0.4604
FL	18-YC	pKWmEB	TM58870	TM58870_TM58871	0	415946	D06	154668	0.5789	3.1501	3.8548	9.3736	0.0896
FL	18-YC	pKWmEB	TM59007	TM59006_TM59007	1671029	2085791	D06	1885791	-0.233	3.3681	4.0858	4.544	0.2167
FL	18-YC	pKWmEB	TM69109	TM69109_TM69116	53609956	54095625	D08	53809956	0.3714	8.0577	8.9512	5.5391	0.3438
FL	18-YC	pKWmEB	TM76754	TM76754	58119264	58519264	D11	58319264	0.9508	5.4536	6.2673	17.9	0.0542
FL	18-YC	ISIS EM-BLASSO	TM18153	TM18153	119379167	119779167	A06	119579167	1.112	5.5931	6.4119	10.688	0.4752
FL	18-YC	ISIS EM-BLASSO	TM21650	TM21647_TM21650	95059909	95476449	A07	95276449	0.3989	4.224	4.9864	6.6506	0.3244
FL	18-YC	ISIS EM-BLASSO	TM33696	TM33696_TM33697	80867196	81276159	A09	81067196	0.4778	3.0227	3.7194	6.3367	0.407
FL	18-YC	ISIS EM-BLASSO	TM33961	TM33961	5332315	5732315	A10	5532315	0.8924	5.3466	6.1562	10.5672	0.4607
FL	18-YC	ISIS EM-BLASSO	TM59007	TM59006_TM59007	1671029	2085791	D06	1885791	-0.4152	6.5662	7.4176	5.4072	0.2149
FL	18-YC	ISIS EM-BLASSO	TM63374	TM63371_TM63374_TM63386	5148347	5828972	D07	5372665	0.4717	4.2316	4.9943	9.8007	0.2004
FL	18-YC	ISIS EM-BLASSO	TM69109	TM69109_TM69116	53609956	54095625	D08	53809956	0.1988	4.055	4.8093	1.6604	0.3409
FL	18-YC	ISIS EM-BLASSO	TM76892	TM76891_TM76892_TM76896_TM76902	59126525	59645981	D11	59333029	0.2988	4.0369	4.7903	2.5205	0.1901
FL	18-DT	mrMLM	TM58778	TM58778	61578867	61978867	D05	61778867	-0.3221	3.8935	4.63973	5.9034	0.4333
FL	18-DT	mrMLM	TM59148	TM59148	5116108	5516108	D06	5316108	-0.5346	6.3622	7.20718	14.129	0.3062
FL	18-DT	FASTmrMLM	TM36174	TM36132_TM36142_TM36160_TM36174	102877559	103919198	A10	103719198	0.2898	3.9515	4.7006	3.6161	0.2872
FL	18-DT	FASTmrMLM	TM39050	TM39050	96308482	96708482	A11	96508482	0.3521	4.2084	4.97	6.4049	0.2211
FL	18-DT	FASTmrMLM	TM50309	TM50296_TM50303_TM50309_TM50353	799369	1685285	D02	1146510	-0.5575	4.8756	5.6667	16.1657	0.2707
FL	18-DT	FASTmrMLM	TM52740	TM52740	60422513	60822513	D02	60622513	-0.0004	3.7141	4.451	7.923e-06	0.2686
FL	18-DT	FASTmrMLM	TM58778	TM58778	61578867	61978867	D05	61778867	-0.2506	3.1399	3.844	3.2384	0.4339
FL	18-DT	FASTmrMLM	TM59148	TM59148	5116108	5516108	D06	5316108	-0.3606	5.8075	6.6339	5.8259	0.3037
FL	18-DT	pLARmEB	TM50309	TM50296_TM50303_TM50309_TM50353	799369	1685285	D02	1146510	-0.548	4.6752	5.4578	11.8785	0.2707
FL	18-DT	pLARmEB	TM59225	TM59225_TM59228	6373125	6800488	D06	6573125	-0.3598	3.4476	4.1699	2.5512	0.1405
FL	18-DT	pLARmEB	TM69116	TM69109_TM69116	53609956	54095625	D08	53895625	-0.5607	3.4474	4.1697	12.5146	0.2438
FL	18-DT	pLARmEB	TM74571	TM74571	45474982	45874982	D10	45674982	0.4055	4.2871	5.0524	2.3405	0.0971
FL	18-DT	pLARmEB	TM77640	TM77640	5391703	5791703	D12	5591703	1.0963	4.1752	4.9353	11.8225	0.4669
FL	18-DT	pKWmEB	TM8765	TM8765_TM8775	4793237	5549595	A04	4993237	0.2311	4.5062	5.2815	6.0813	0.4188
FL	18-DT	pKWmEB	TM19294	TM19294_TM19296	15946586	16454370	A07	16146586	0.513	4.3321	5.0995	3.6089	0.0625
FL	18-DT	pKWmEB	TM21293	TM21293_TM21304	90256970	90724102	A07	90456970	0.8053	3.4533	4.1759	17.6692	0.4625
FL	18-DT	pKWmEB	TM43127	TM43127	106707679	107107679	A12	106907679	-0.2369	3.4267	4.1478	4.1429	0.2125
FL	18-DT	pKWmEB	TM59148	TM59148	5116108	5516108	D06	5316108	-0.4019	8.0476	8.9408	9.3484	0.3062
FL	18-DT	pKWmEB	TM74739	TM74739	55536750	55936750	D10	55736750	-0.4868	6.7485	7.6055	6.4446	0.1312
FL	18-DT	ISIS EM-BLASSO	TM8775	TM8765_TM8775	4793237	5549595	A04	5349595	-0.5394	4.623	5.4034	9.4682	0.3843
FL	18-DT	ISIS EM-BLASSO	TM21293	TM21293_TM21304	90256970	90724102	A07	90456970	0.9866	5.0291	5.8264	12.26	0.4628
FL	18-DT	ISIS EM-BLASSO	TM36160	TM36132_TM36142_TM36160_TM36174	102877559	103919198	A10	103327940	-0.529	3.7946	4.5357	11.8473	0.3182
FL	18-DT	ISIS EM-BLASSO	TM52740	TM52740	60422513	60822513	D02	60622513	-0.2333	3.3561	4.0731	1.9177	0.2686
FL	18-DT	ISIS EM-BLASSO	TM59228	TM59225_TM59228	6373125	6800488	D06	6600488	-0.2765	4.2389	5.002	2.3269	0.2045
FL	18-DT	ISIS EM-BLASSO	TM74739	TM74739	55536750	55936750	D10	55736750	-0.4196	5.439	6.2521	3.6956	0.1302
FL	18-DT	ISIS EM-BLASSO	TM75313	TM75313	2432706	2832706	D11	2632706	0.2647	4.7538	5.5398	3.1084	0.3988
FL	BLUP	mrMLM	TM5599	TM5573_TM5586_TM5588_TM5599_TM5616_TM5637	103823883	105186140	A02	104559096	0.3311	4.4579	5.23102	6.5381	0.1458
FL	BLUP	mrMLM	TM43677	TM43677_TM43678	14433553	14840340	A13	14633553	0.4154	3.5704	4.29956	18.5634	0.3125
FL	BLUP	mrMLM	TM58908	TM58907_TM58908	680507	1092923	D06	892923	-0.3022	3.824	4.56667	4.8272	0.1333
FL	BLUP	mrMLM	TM76902	TM76891_TM76892_TM76896_TM76902	59126525	59645981	D11	59445981	0.2545	3.8498	4.59379	4.7443	0.1979
FL	BLUP	mrMLM	TM77785	TM77785	8466528	8866528	D12	8666528	0.2407	4.0819	4.83748	6.2347	0.3729
FL	BLUP	FASTmrMLM	TM5599	TM5573_TM5586_TM5588_TM5599_TM5616_TM5637	103823883	105186140	A02	104559096	0.2421	3.8175	4.5598	3.9528	0.1488
FL	BLUP	FASTmrMLM	TM43677	TM43677_TM43678	14433553	14840340	A13	14633553	0.351	3.8556	4.5999	14.9826	0.314
FL	BLUP	FASTmrMLM	TM58908	TM58907_TM58908	680507	1092923	D06	892923	-0.2095	3.3685	4.0863	2.6234	0.1405
FL	BLUP	FASTmrMLM	TM77785	TM77785	8466528	8866528	D12	8666528	0.1271	3.4623	4.1854	1.9646	0.3781
FL	BLUP	FASTmrEMMA	TM8535	TM8529_TM8534_TM8535	933363	1399259	A04	1199259	0.2953	3.3388	4.0548	2.628	0.345
FL	BLUP	FASTmrEMMA	TM63718	TM63718_TM63719	9696810	10108162	D07	9896810	0.2913	3.0213	3.7179	2.7841	0.4525
FL	BLUP	pLARmEB	TM5599	TM5573_TM5586_TM5588_TM5599_TM5616_TM5637	103823883	105186140	A02	104559096	0.2203	3.6321	4.3646	2.4767	0.1488
FL	BLUP	pLARmEB	TM8600	TM8600_TM8616_TM8636_TM8644	1895867	2708662	A04	2095867	0.1463	3.3838	4.1024	2.0505	0.4215
FL	BLUP	pLARmEB	TM10597	TM10595_TM10597	13540027	13958809	A05	13758809	-0.2175	3.7339	4.4719	2.6722	0.1818
FL	BLUP	pLARmEB	TM43677	TM43677_TM43678	14433553	14840340	A13	14633553	0.3336	4.1427	4.9012	10.2369	0.314
FL	BLUP	pLARmEB	TM77785	TM77785	8466528	8866528	D12	8666528	0.1403	3.3391	4.0552	1.8108	0.3781
FL	BLUP	pKWmEB	TM5599	TM5573_TM5586_TM5588_TM5599_TM5616_TM5637	103823883	105186140	A02	104559096	0.2055	3.0735	3.7734	4.2678	0.1458
FL	BLUP	pKWmEB	TM29130	TM29130_TM29131	106102413	106510885	A08	106302413	0.2005	3.294	4.0074	16.7047	0.2438
FL	BLUP	pKWmEB	TM43677	TM43677_TM43678	14433553	14840340	A13	14633553	0.2935	4.0106	4.7627	15.4754	0.3125
FL	BLUP	pKWmEB	TM63090	TM63090	64032761	64432761	D06	64232761	1.5657e-05	3.3068	4.021	3.3013	0.2646
FL	BLUP	pKWmEB	TM70429	TM70420_TM70429	7299107	7852126	D09	7652126	-0.1512	4.0449	4.7987	4.3841	0.2083
FL	BLUP	pKWmEB	TM70164	TM70164_TM70190	3520128	4086815	D09	3720128	0.1658	4.1065	4.8633	3.2093	0.4271
FL	BLUP	pKWmEB	TM74571	TM74571	45474982	45874982	D10	45674982	0.2501	3.5385	4.2659	4.1343	0.0979
FL	BLUP	ISIS EM-BLASSO	TM3181	TM3181	106880837	107280837	A01	107080837	-0.2595	4.0231	4.7758	2.634	0.0764
FL	BLUP	ISIS EM-BLASSO	TM5599	TM5573_TM5586_TM5588_TM5599_TM5616_TM5637	103823883	105186140	A02	104559096	0.2685	5.0194	5.8163	5.0508	0.1488
FL	BLUP	ISIS EM-BLASSO	TM19630	TM19630_TM19643_TM19654	23214707	24012839	A07	23414707	-0.1966	4.387	5.1569	5.1545	0.4504
FL	BLUP	ISIS EM-BLASSO	TM50296	TM50296_TM50303_TM50309_TM50353	799369	1685285	D02	999369	-0.1444	4.3448	5.1128	2.7994	0.4979
FL	BLUP	ISIS EM-BLASSO	TM58908	TM58907_TM58908	680507	1092923	D06	892923	-0.1886	3.7862	4.5269	2.2084	0.1405
FL	BLUP	ISIS EM-BLASSO	TM70164	TM70164_TM70190	3520128	4086815	D09	3720128	0.1592	3.7356	4.4737	3.3417	0.4277
FL	BLUP	ISIS EM-BLASSO	TM76891	TM76891_TM76892_TM76896_TM76902	59126525	59645981	D11	59326525	0.2393	6.3386	7.1828	4.7667	0.1921
FL	BLUP	ISIS EM-BLASSO	TM77785	TM77785	8466528	8866528	D12	8666528	0.1119	3.0309	3.7281	1.5809	0.3781
FS	11-XJ	mrMLM	TM43431	TM43431	5230892	5630892	A13	5430892	0.3895	3.357	4.07409	4.8569	0.3708
FS	11-XJ	mrMLM	TM74564	TM74564	41832159	42232159	D10	42032159	-1.217	4.6322	5.41299	27.7597	0.0833
FS	11-XJ	FASTmrMLM	TM43431	TM43431	5230892	5630892	A13	5430892	0.2227	3.4841	4.2085	1.953	0.3719
FS	11-XJ	FASTmrMLM	TM56959	TM56938_TM56945_TM56959	5521951	6319996	D05	6119996	0.0003	3.2987	4.0124	5.3112e-07	0.4752
FS	11-XJ	pLARmEB	TM5599	TM5573_TM5586_TM5588_TM5599_TM5616_TM5637	103823883	105186140	A02	104559096	0.3553	3.7742	4.5143	2.5292	0.1488
FS	11-XJ	pLARmEB	TM39470	TM39470	112530267	112930267	A11	112730267	-0.5069	3.0178	3.7142	5.4848	0.4174
FS	11-XJ	pLARmEB	TM43431	TM43431	5230892	5630892	A13	5430892	0.2612	3.6984	4.4345	2.486	0.3719
FS	11-XJ	pLARmEB	TM58607	TM58599_TM58607	57650523	58138099	D05	57938099	0.9503	3.2436	3.954	6.5832	0.4752
FS	11-XJ	pLARmEB	TM74558	TM74558	34097260	34497260	D10	34297260	0.4741	3.0426	3.7406	4.0942	0.1322
FS	11-XJ	pLARmEB	TM74564	TM74564	41832159	42232159	D10	42032159	-0.8305	4.5155	5.2912	14.719	0.0826
FS	11-XJ	pKWmEB	TM56959	TM56938_TM56945_TM56959	5521951	6319996	D05	6119996	1.4101	3.7291	4.4668	21.251	0.475
FS	11-XJ	pKWmEB	TM74572	TM74572	45960509	46360509	D10	46160509	0.636	4.7988	5.5867	7.6333	0.0896
FS	11-XJ	ISIS EM-BLASSO	TM43431	TM43431	5230892	5630892	A13	5430892	0.2798	3.2256	3.9349	2.8536	0.3719
FS	11-XJ	ISIS EM-BLASSO	TM56959	TM56938_TM56945_TM56959	5521951	6319996	D05	6119996	1.5331	4.3191	5.0859	17.1291	0.4752
FS	12-XJ	mrMLM	TM4081	TM4081_TM4100_TM4101	6475521	7148278	A02	6675521	-1.1846	3.2652	3.97689	22.7245	0.4333
FS	12-XJ	mrMLM	TM72952	TM72943_TM72952	50289115	50827745	D09	50627745	-0.4149	3.5061	4.2317	5.1971	0.3104
FS	12-XJ	FASTmrMLM	TM49559	TM49559	57002556	57402556	D01	57202556	1.5912	3.3193	4.0342	11.2287	0.4855
FS	12-XJ	FASTmrMLM	TM72952	TM72943_TM72952	50289115	50827745	D09	50627745	-0.2971	3.5109	4.2368	2.9807	0.3079
FS	12-XJ	FASTmrEMMA	TM30296	TM30296_TM30316	5640047	6153053	A09	5840047	-0.6979	3.4513	4.1738	4.2605	0.3409
FS	12-XJ	pLARmEB	TM49559	TM49559	57002556	57402556	D01	57202556	1.7806	4.0875	4.8434	13.7871	0.4855
FS	12-XJ	pLARmEB	TM63070	TM63070	63618075	64018075	D06	63818075	0.2973	3.3435	4.0598	2.552	0.2376
FS	12-XJ	pLARmEB	TM72952	TM72943_TM72952	50289115	50827745	D09	50627745	-0.2769	3.2728	3.9849	2.5384	0.3079
FS	12-XJ	pKWmEB	TM47656	TM47654_TM47656	108596379	109061514	A13	108861514	-0.2971	4.5533	5.3307	5.3132	0.4458
FS	12-XJ	pKWmEB	TM49559	TM49559	57002556	57402556	D01	57202556	1.6611	3.7004	4.4366	20.3678	0.4854
FS	12-XJ	pKWmEB	TM72952	TM72943_TM72952	50289115	50827745	D09	50627745	-0.2615	3.0461	3.7443	3.949	0.3104
FS	12-XJ	pKWmEB	TM77386	TM77386	2408299	2808299	D12	2608299	-0.4363	4.3865	5.1564	6.2261	0.1167
FS	12-XJ	ISIS EM-BLASSO	TM72952	TM72943_TM72952	50289115	50827745	D09	50627745	-0.297	3.2011	3.9089	2.9791	0.3079
FS	13-XJ	pKWmEB	TM8011	TM8011	102972274	103372274	A03	103172274	1.0078	3.2066	3.9148	23.0166	0.4271
FS	13-XJ	pKWmEB	TM59706	TM59706	13132163	13532163	D06	13332163	0.487	3.9936	4.7448	4.5262	0.1854
FS	13-XJ	ISIS EM-BLASSO	TM8011	TM8011	102972274	103372274	A03	103172274	1.1638	4.0321	4.7852	15.558	0.4256
FS	11-XX	mrMLM	TM21791	TM21791_TM21797	773638	1405292	A08	973638	-0.6701	4.8078	5.59605	8.4309	0.1396
FS	11-XX	mrMLM	TM63718	TM63718_TM63719	9696810	10108162	D07	9896810	0.3941	3.8166	4.55888	6.002	0.4562
FS	11-XX	mrMLM	TM77015	TM77011_TM77015	61651781	62090844	D11	61890844	0.5342	3.6947	4.43059	8.3638	0.2083
FS	11-XX	FASTmrMLM	TM50296	TM50296_TM50303_TM50309_TM50353	799369	1685285	D02	999369	-0.4074	6.1536	6.9918	5.8358	0.4979
FS	11-XX	FASTmrMLM	TM53424	TM53424	1438788	1838788	D03	1638788	-1.1621	4.2014	4.9627	9.7207	0.4731
FS	11-XX	FASTmrMLM	TM55004	TM55004	45571859	45971859	D03	45771859	0.234	3.1643	3.8699	1.594	0.2975
FS	11-XX	FASTmrMLM	TM59789	TM59789_TM59790	19445236	19856377	D06	19645236	-1.0623	3.9459	4.6948	12.6623	0.4566
FS	11-XX	FASTmrMLM	TM63718	TM63718_TM63719	9696810	10108162	D07	9896810	0.2499	3.7644	4.504	2.1979	0.4525
FS	11-XX	pKWmEB	TM59790	TM59789_TM59790	19445236	19856377	D06	19656377	0.0003	3.013	3.7091	5.9453	0.0833
FS	11-XX	pKWmEB	TM63718	TM63718_TM63719	9696810	10108162	D07	9896810	0.2729	4.1099	4.8668	6.2895	0.4562
FS	11-XX	ISIS EM-BLASSO	TM4101	TM4081_TM4100_TM4101	6475521	7148278	A02	6948278	0.4486	3.5803	4.31	2.8876	0.1116
FS	11-XX	ISIS EM-BLASSO	TM10533	TM10533	12369029	12769029	A05	12569029	-0.2542	4.0722	4.8273	2.0535	0.3554
FS	11-XX	ISIS EM-BLASSO	TM11186	TM11186	28349965	28749965	A05	28549965	0.4698	3.3199	4.0348	6.8051	0.3368
FS	11-XX	ISIS EM-BLASSO	TM21791	TM21791_TM21797	773638	1405292	A08	973638	-0.4182	4.1417	4.9002	2.9613	0.1384
FS	11-XX	ISIS EM-BLASSO	TM21797	TM21791_TM21797	773638	1405292	A08	1205292	-0.2278	3.6394	4.3723	1.7212	0.3781
FS	11-XX	ISIS EM-BLASSO	TM36974	TM36974	581039	981039	A11	781039	-0.1905	3.121	3.8239	1.1661	0.3512
FS	11-XX	ISIS EM-BLASSO	TM39780	TM39780	118984553	119384553	A11	119184553	0.2215	3.4365	4.1582	1.3106	0.2645
FS	11-XX	ISIS EM-BLASSO	TM43677	TM43677_TM43678	14433553	14840340	A13	14633553	0.6677	4.1373	4.8956	14.5999	0.314
FS	11-XX	ISIS EM-BLASSO	TM55317	TM55317	51846722	52246722	D03	52046722	0.6936	7.4858	8.3641	6.2491	0.1012
FS	11-XX	ISIS EM-BLASSO	TM62690	TM62689_TM62690	57370313	57773534	D06	57573534	-0.2342	3.9055	4.6523	1.9215	0.4876
FS	11-XX	ISIS EM-BLASSO	TM70248	TM70248	4661529	5061529	D09	4861529	-0.5357	4.5976	5.3769	2.77	0.4711
FS	12-XX	mrMLM	TM10960	TM10955_TM10960_TM10962_TM10966_TM10974	22441001	23005305	A05	22668002	-0.8691	3.9184	4.66589	12.5463	0.2729
FS	12-XX	mrMLM	TM19089	TM19089	13482860	13882860	A07	13682860	1.2919	4.3491	5.11729	15.0937	0.4188
FS	12-XX	mrMLM	TM18578	TM18578_TM18584	3388169	3883655	A07	3588169	-1.2526	3.0854	3.78608	10.4041	0.4438
FS	12-XX	mrMLM	TM35369	TM35367_TM35369	78698617	79106276	A10	78906276	1.2432	5.5206	6.33673	17.6842	0.3896
FS	12-XX	mrMLM	TM51827	TM51827	44137410	44537410	D02	44337410	0.5068	3.5339	4.26104	3.2044	0.2479
FS	12-XX	mrMLM	TM73247	TM73247	2944925	3344925	D10	3144925	0.5355	3.763	4.50249	3.2361	0.2062
FS	12-XX	FASTmrMLM	TM4100	TM4081_TM4100_TM4101	6475521	7148278	A02	6942628	-0.3818	3.6919	4.4276	2.562	0.2521
FS	12-XX	FASTmrMLM	TM10960	TM10955_TM10960_TM10962_TM10966_TM10974	22441001	23005305	A05	22668002	-0.817	4.4837	5.258	15.1299	0.2707
FS	12-XX	FASTmrMLM	TM19089	TM19089	13482860	13882860	A07	13682860	1.1197	4.9515	5.7457	15.4704	0.4194
FS	12-XX	FASTmrMLM	TM35367	TM35367_TM35369	78698617	79106276	A10	78898617	-0.5847	6.3694	7.2146	5.3378	0.2169
FS	12-XX	FASTmrMLM	TM73247	TM73247	2944925	3344925	D10	3144925	0.321	3.3476	4.0641	1.5865	0.2087
FS	12-XX	FASTmrEMMA	TM53278	TM53238_TM53278	66951737	67701871	D02	67501871	-0.7751	4.0759	4.8312	3.9826	0.3388
FS	12-XX	FASTmrEMMA	TM72531	TM72531_TM72533_TM72550	44416279	45007051	D09	44616279	-0.9004	3.812	4.554	5.1097	0.3161
FS	12-XX	pLARmEB	TM10960	TM10955_TM10960_TM10962_TM10966_TM10974	22441001	23005305	A05	22668002	-0.6863	3.2035	3.9115	10.5375	0.2707
FS	12-XX	pLARmEB	TM18578	TM18578_TM18584	3388169	3883655	A07	3588169	-1.1331	5.3342	6.1434	11.4679	0.4442
FS	12-XX	pLARmEB	TM35369	TM35367_TM35369	78698617	79106276	A10	78906276	1.0026	5.2287	6.0338	15.4929	0.3905
FS	12-XX	pLARmEB	TM67163	TM67163	4705833	5105833	D08	4905833	-0.6634	4.807	5.5952	2.306	0.0661
FS	12-XX	pKWmEB	TM8636	TM8600_TM8616_TM8636_TM8644	1895867	2708662	A04	2400599	0.2767	3.3462	4.0627	4.0491	0.4333
FS	12-XX	pKWmEB	TM30155	TM30155	4119713	4519713	A09	4319713	-0.3156	3.4839	4.2083	6.0847	0.2708
FS	12-XX	ISIS EM-BLASSO	TM51822	TM51822	43149653	43549653	D02	43349653	0.3157	3.0135	3.7096	2.2241	0.25
FS	12-XX	ISIS EM-BLASSO	TM63665	TM63665	8748732	9148732	D07	8948732	0.3648	4.1757	4.9358	3.8398	0.4112
FS	13-XX	mrMLM	TM5157	TM5157	98359548	98759548	A02	98559548	0.9386	3.8672	4.61209	14.3695	0.3667
FS	13-XX	mrMLM	TM8477	TM8458_TM8477	205750	798068	A04	598068	0.8427	4.9552	5.74952	6.7545	0.1667
FS	13-XX	mrMLM	TM49559	TM49559	57002556	57402556	D01	57202556	2.8009	3.2935	4.00687	15.1921	0.4854
FS	13-XX	FASTmrMLM	TM5157	TM5157	98359548	98759548	A02	98559548	0.7574	3.7176	4.4547	10.1179	0.3678
FS	13-XX	FASTmrMLM	TM49559	TM49559	57002556	57402556	D01	57202556	2.1167	3.1366	3.8405	9.3809	0.4855
FS	13-XX	FASTmrEMMA	TM8477	TM8458_TM8477	205750	798068	A04	598068	1.5375	3.2906	4.0038	6.9641	0.1653
FS	13-XX	FASTmrEMMA	TM39931	TM39931_TM39942	120495193	120986094	A11	120695193	-1.7734	4.5619	5.3396	6.9796	0.1219
FS	13-XX	pLARmEB	TM5157	TM5157	98359548	98759548	A02	98559548	0.7354	3.8468	4.5906	9.3789	0.3678
FS	13-XX	pLARmEB	TM8477	TM8458_TM8477	205750	798068	A04	598068	0.7036	5.0702	5.8691	5.0066	0.1653
FS	13-XX	pLARmEB	TM37114	TM37114_TM37128	3319764	4096045	A11	3519764	0.4176	3.5257	4.2524	2.8456	0.343
FS	13-XX	pLARmEB	TM49559	TM49559	57002556	57402556	D01	57202556	2.4962	4.5268	5.303	12.828	0.4855
FS	13-XX	pKWmEB	TM49559	TM49559	57002556	57402556	D01	57202556	2.3674	3.8123	4.5544	18.4374	0.4854
FS	13-XX	pKWmEB	TM52927	TM52927	62167579	62567579	D02	62367579	-0.2865	3.0953	3.7966	5.4848	0.4062
FS	13-XX	pKWmEB	TM69503	TM69503	62102870	62502870	D08	62302870	1.0581	3.4091	4.1292	16.9935	0.4417
FS	13-XX	ISIS EM-BLASSO	TM5157	TM5157	98359548	98759548	A02	98559548	0.7792	3.7993	4.5407	10.6866	0.3678
FS	13-XX	ISIS EM-BLASSO	TM8477	TM8458_TM8477	205750	798068	A04	598068	0.8451	7.2058	8.0763	7.3306	0.1653
FS	13-XX	ISIS EM-BLASSO	TM9026	TM9026	8664413	9064413	A04	8864413	-1.0186	3.995	4.7463	12.651	0.3967
FS	13-XX	ISIS EM-BLASSO	TM10533	TM10533	12369029	12769029	A05	12569029	-0.2855	3.1128	3.8152	1.3739	0.3554
FS	13-XX	ISIS EM-BLASSO	TM47654	TM47654_TM47656	108596379	109061514	A13	108796379	0.5231	3.346	4.0625	2.2736	0.126
FS	11-NY	mrMLM	TM8267	TM8267_TM8270	108044164	108486961	A03	108244164	0.4399	3.0079	3.70366	4.9673	0.1438
FS	11-NY	mrMLM	TM51974	TM51974	47584574	47984574	D02	47784574	0.5582	5.0076	5.80403	6.8202	0.1229
FS	11-NY	mrMLM	TM72533	TM72531_TM72533_TM72550	44416279	45007051	D09	44635381	-0.4141	5.2482	6.05409	8.8929	0.4896
FS	11-NY	FASTmrMLM	TM10966	TM10955_TM10960_TM10962_TM10966_TM10974	22441001	23005305	A05	22773593	-0.2736	3.47	4.1936	3.9196	0.4855
FS	11-NY	FASTmrMLM	TM51974	TM51974	47584574	47984574	D02	47784574	0.4353	3.8475	4.5914	4.187	0.126
FS	11-NY	FASTmrMLM	TM72533	TM72531_TM72533_TM72550	44416279	45007051	D09	44635381	-0.3303	4.9025	5.6947	5.7093	0.4938
FS	11-NY	FASTmrEMMA	TM8644	TM8600_TM8616_TM8636_TM8644	1895867	2708662	A04	2508662	-0.8748	3.7694	4.5093	8.0663	0.2913
FS	11-NY	FASTmrEMMA	TM51974	TM51974	47584574	47984574	D02	47784574	0.947	4.3232	5.0902	5.0273	0.126
FS	11-NY	FASTmrEMMA	TM56705	TM56705	56477020	56877020	D04	56677020	0.5987	3.6875	4.423	2.709	0.1798
FS	11-NY	pLARmEB	TM3995	TM3995	4606968	5006968	A02	4806968	-0.2624	3.053	3.7516	2.4908	0.2769
FS	11-NY	pLARmEB	TM51974	TM51974	47584574	47984574	D02	47784574	0.4285	4.6851	5.4682	3.438	0.126
FS	11-NY	pLARmEB	TM59288	TM59288_TM59301	7438199	7971938	D06	7638199	1.2405	4.6284	5.409	15.8832	0.469
FS	11-NY	pKWmEB	TM30098	TM30098	3251693	3651693	A09	3451693	0.7903	6.7094	7.5652	20.4868	0.2688
FS	11-NY	pKWmEB	TM53238	TM53238_TM53278	66951737	67701871	D02	67151737	1.4843e-05	3.1186	3.8214	6.4697	0.4458
FS	11-NY	pKWmEB	TM56959	TM56938_TM56945_TM56959	5521951	6319996	D05	6119996	0.9424	3.4549	4.1776	9.1116	0.475
FS	11-NY	pKWmEB	TM77011	TM77011_TM77015	61651781	62090844	D11	61851781	0.9192	5.9661	6.798	22.8574	0.0875
FS	11-NY	pKWmEB	TM77267	TM77267	313416	713416	D12	513416	0.4473	3.1742	3.8804	3.1779	0.0646
FS	11-NY	ISIS EM-BLASSO	TM21304	TM21293_TM21304	90256970	90724102	A07	90524102	1.1618	3.5443	4.272	10.227	0.4793
FS	11-NY	ISIS EM-BLASSO	TM37183	TM37183	5579221	5979221	A11	5779221	0.2484	3.3969	4.1163	2.8689	0.4091
FS	11-NY	ISIS EM-BLASSO	TM63578	TM63578	8221630	8621630	D07	8421630	-0.2845	3.814	4.5561	3.2098	0.281
FS	12-NY	mrMLM	TM30296	TM30296_TM30316	5640047	6153053	A09	5840047	-0.6374	5.9829	6.81535	12.0141	0.3438
FS	12-NY	mrMLM	TM71863	TM71863	31000037	31400037	D09	31200037	0.4383	3.2272	3.93661	6.2632	0.4958
FS	12-NY	FASTmrMLM	TM69439	TM69439_TM69458	61520124	62035021	D08	61720124	0.3123	3.2408	3.951	3.2218	0.4318
FS	12-NY	FASTmrEMMA	TM30296	TM30296_TM30316	5640047	6153053	A09	5840047	-1.1552	4.3657	5.1346	9.9872	0.3409
FS	12-NY	FASTmrEMMA	TM69458	TM69439_TM69458	61520124	62035021	D08	61835021	-0.7509	4.4596	5.2328	3.6651	0.2645
FS	12-NY	FASTmrEMMA	TM73247	TM73247	2944925	3344925	D10	3144925	0.5412	3.012	3.708	1.6029	0.2087
FS	12-NY	pLARmEB	TM30296	TM30296_TM30316	5640047	6153053	A09	5840047	-0.5166	5.6381	6.4585	7.489	0.3409
FS	12-NY	pLARmEB	TM71863	TM71863	31000037	31400037	D09	31200037	0.4158	5.2687	6.0754	5.3509	0.4959
FS	12-NY	pKWmEB	TM41811	TM41811	77277054	77677054	A12	77477054	-0.2372	3.0584	3.7574	3.2629	0.3583
FS	12-NY	pKWmEB	TM43212	TM43212	1672344	2072344	A13	1872344	0.2197	3.0999	3.8015	3.0685	0.2542
FS	12-NY	pKWmEB	TM50353	TM50296_TM50303_TM50309_TM50353	799369	1685285	D02	1485285	-0.6098	3.5969	4.3275	15.165	0.3229
FS	12-NY	pKWmEB	TM69439	TM69439_TM69458	61520124	62035021	D08	61720124	0.2473	3.3909	4.11	5.2712	0.4312
FS	12-NY	pKWmEB	TM71863	TM71863	31000037	31400037	D09	31200037	0.2981	3.4705	4.1941	5.5578	0.4958
FS	12-NY	ISIS EM-BLASSO	TM13134	TM13134	100563773	100963773	A05	100763773	0.3072	4.6886	5.4718	2.5967	0.3946
FS	12-NY	ISIS EM-BLASSO	TM13156	TM13156	102029012	102429012	A05	102229012	-0.2037	3.9352	4.6835	1.0353	0.3698
FS	12-NY	ISIS EM-BLASSO	TM33088	TM33086_TM33088	67594469	68021484	A09	67821484	0.7886	3.9273	4.6752	11.9048	0.3926
FS	12-NY	ISIS EM-BLASSO	TM39432	TM39432	111270338	111670338	A11	111470338	-0.342	3.5425	4.2701	2.2397	0.2107
FS	12-NY	ISIS EM-BLASSO	TM41811	TM41811	77277054	77677054	A12	77477054	-0.341	3.2435	3.9539	3.0544	0.3595
FS	12-NY	ISIS EM-BLASSO	TM42878	TM42878	99202383	99602383	A12	99402383	-0.6485	3.5745	4.3039	6.0427	0.4256
FS	12-NY	ISIS EM-BLASSO	TM43212	TM43212	1672344	2072344	A13	1872344	0.4536	5.6451	6.4657	4.3541	0.2562
FS	12-NY	ISIS EM-BLASSO	TM55470	TM55470_TM55471_TM55475	2834109	3325055	D04	3034109	-0.5693	3.2588	3.9701	6.8569	0.376
FS	12-NY	ISIS EM-BLASSO	TM69439	TM69439_TM69458	61520124	62035021	D08	61720124	0.3692	4.9267	5.7199	3.7823	0.4318
FS	12-NY	ISIS EM-BLASSO	TM71872	TM71872	32030278	32430278	D09	32230278	-0.3834	3.0369	3.7345	2.61	0.1901
FS	13-NY	mrMLM	TM70502	TM70502_TM70503	10478389	10947316	D09	10678389	-1.1405	5.671	6.49257	14.3269	0.1583
FS	13-NY	pLARmEB	TM32434	TM32434	56572960	56972960	A09	56772960	0.4715	3.1826	3.8893	2.7426	0.1736
FS	13-NY	pLARmEB	TM41984	TM41984	78654328	79054328	A12	78854328	-0.3389	3.4729	4.1966	2.2445	0.376
FS	13-NY	pLARmEB	TM70502	TM70502_TM70503	10478389	10947316	D09	10678389	-0.9112	6.2297	7.0704	9.3079	0.157
FS	13-NY	pKWmEB	TM31755	TM31755	49564299	49964299	A09	49764299	0.9286	3.252	3.9629	22.8034	0.2208
FS	13-NY	pKWmEB	TM32928	TM32928_TM32929_TM32936_TM32934	62018811	62778565	A09	62218811	1.4633	3.5274	4.2542	14.7747	0.4646
FS	13-NY	pKWmEB	TM56685	TM56685	55630827	56030827	D04	55830827	-0.4955	3.6726	4.4073	5.2863	0.35
FS	13-NY	ISIS EM-BLASSO	TM41984	TM41984	78654328	79054328	A12	78854328	-0.424	3.2987	4.0124	3.5467	0.376
FS	13-NY	ISIS EM-BLASSO	TM56685	TM56685	55630827	56030827	D04	55830827	-0.4554	3.2633	3.9749	3.9777	0.3471
FS	17-XJ	mrMLM	TM50491	TM50491	2570980	2970980	D02	2770980	0.539	3.8841	4.62985	5.9779	0.4042
FS	17-XJ	mrMLM	TM56575	TM56575	54137413	54537413	D04	54337413	0.5963	3.4902	4.2149	6.3854	0.3
FS	17-XJ	FASTmrMLM	TM56575	TM56575	54137413	54537413	D04	54337413	0.4078	3.6286	4.3609	2.8797	0.3017
FS	17-XJ	FASTmrEMMA	TM37956	TM37946_TM37956	21533597	21997158	A11	21797158	0.9441	3.193	3.9003	4.5317	0.4153
FS	17-XJ	FASTmrEMMA	TM42138	TM42132_TM42138	84383291	84837390	A12	84637390	1.5017	3.9808	4.7314	5.8257	0.1405
FS	17-XJ	FASTmrEMMA	TM50579	TM50579	4249755	4649755	D02	4449755	0.7527	3.5857	4.3157	2.7267	0.3554
FS	17-XJ	pLARmEB	TM32929	TM32928_TM32929_TM32936_TM32934	62018811	62778565	A09	62227424	1.4208	3.7998	4.5412	8.4662	0.4628
FS	17-XJ	pLARmEB	TM40716	TM40716	14077627	14477627	A12	14277627	0.6018	6.6151	7.468	4.719	0.2996
FS	17-XJ	pLARmEB	TM50579	TM50579	4249755	4649755	D02	4449755	0.421	3.7237	4.4611	2.4474	0.3554
FS	17-XJ	pLARmEB	TM76963	TM76963	60861701	61261701	D11	61061701	0.6504	4.7728	5.5596	3.5548	0.1612
FS	17-XJ	pKWmEB	TM32929	TM32928_TM32929_TM32936_TM32934	62018811	62778565	A09	62227424	1.5462	4.0274	4.7803	18.4047	0.4646
FS	17-XJ	pKWmEB	TM40716	TM40716	14077627	14477627	A12	14277627	0.5507	4.7436	5.5292	7.4384	0.3021
FS	17-XJ	pKWmEB	TM63386	TM63371_TM63374_TM63386	5148347	5828972	D07	5628972	0.4127	3.2073	3.9155	4.8457	0.2938
FS	17-XJ	ISIS EM-BLASSO	TM3933	TM3933	3238707	3638707	A02	3438707	0.5029	4.5296	5.3059	5.0886	0.405
FS	17-XJ	ISIS EM-BLASSO	TM69241	TM69241_TM69266	57963387	58691773	D08	58163387	-0.3414	3.1212	3.8241	2.1547	0.3368
FS	18-YC	FASTmrMLM	TM63718	TM63718_TM63719	9696810	10108162	D07	9896810	0.4653	3.5915	4.3218	2.9926	0.4525
FS	18-YC	FASTmrEMMA	TM33086	TM33086_TM33088	67594469	68021484	A09	67794469	-1.9648	3.4229	4.1438	8.1224	0.186
FS	18-YC	FASTmrEMMA	TM76902	TM76891_TM76892_TM76896_TM76902	59126525	59645981	D11	59445981	0.9493	3.0955	3.7968	1.9943	0.2004
FS	18-YC	pLARmEB	TM8600	TM8600_TM8616_TM8636_TM8644	1895867	2708662	A04	2095867	0.5944	5.0643	5.863	4.3621	0.4215
FS	18-YC	pLARmEB	TM33696	TM33696_TM33697	80867196	81276159	A09	81067196	1.2483	3.7227	4.4601	11.9785	0.407
FS	18-YC	pLARmEB	TM33961	TM33961	5332315	5732315	A10	5532315	1.5012	3.2363	3.9463	8.2793	0.4607
FS	18-YC	pLARmEB	TM53382	TM53366_TM53382_TM53385	265500	1005190	D03	779163	-0.9308	3.5324	4.2595	2.7162	0.064
FS	18-YC	pLARmEB	TM81419	TM81419	49423549	49823549	D13	49623549	0.363	3.1324	3.836	1.5896	0.3905
FS	18-YC	pKWmEB	TM33086	TM33086_TM33088	67594469	68021484	A09	67794469	-0.8624	5.3366	6.1459	10.8153	0.1875
FS	18-YC	pKWmEB	TM76902	TM76891_TM76892_TM76896_TM76902	59126525	59645981	D11	59445981	0.509	3.0353	3.7328	4.5136	0.1979
FS	18-YC	ISIS EM-BLASSO	TM5709	TM5709	106399904	106799904	A02	106599904	-0.8181	4.0789	4.8343	2.8364	0.0909
FS	18-YC	ISIS EM-BLASSO	TM8616	TM8600_TM8616_TM8636_TM8644	1895867	2708662	A04	2225732	0.8222	3.6611	4.3952	8.8782	0.2169
FS	18-YC	ISIS EM-BLASSO	TM11627	TM11627	34478874	34878874	A05	34678874	0.4501	4.3379	5.1056	2.6187	0.4153
FS	18-YC	ISIS EM-BLASSO	TM33697	TM33696_TM33697	80867196	81276159	A09	81076159	0.9211	3.0526	3.7512	6.7488	0.4091
FS	18-YC	ISIS EM-BLASSO	TM71897	TM71897	33145833	33545833	D09	33345833	0.7493	5.0721	5.8711	3.6258	0.1364
FS	18-YC	ISIS EM-BLASSO	TM74561	TM74561	37112933	37512933	D10	37312933	0.6579	3.6294	4.3618	3.2565	0.1653
FS	18-YC	ISIS EM-BLASSO	TM74973	TM74973	59894147	60294147	D10	60094147	-0.3203	3.4145	4.1349	1.2635	0.3533
FS	18-YC	ISIS EM-BLASSO	TM81419	TM81419	49423549	49823549	D13	49623549	0.5318	5.3369	6.1462	3.593	0.3905
FS	18-DT	mrMLM	TM21293	TM21293_TM21304	90256970	90724102	A07	90456970	2.329	4.6432	5.42447	19.577	0.4625
FS	18-DT	mrMLM	TM33993	TM33993	6215391	6615391	A10	6415391	1.359	3.099	3.80054	14.4038	0.0917
FS	18-DT	mrMLM	TM50296	TM50296_TM50303_TM50309_TM50353	799369	1685285	D02	999369	-0.8086	7.2339	8.10517	8.5097	0.4979
FS	18-DT	mrMLM	TM57007	TM57007_TM57021	6677819	7323663	D05	6877819	-0.8775	5.3443	6.15386	5.5695	0.1604
FS	18-DT	mrMLM	TM74739	TM74739	55536750	55936750	D10	55736750	-0.8102	3.7754	4.51554	3.9487	0.1312
FS	18-DT	FASTmrMLM	TM21293	TM21293_TM21304	90256970	90724102	A07	90456970	1.7827	4.4143	5.1855	11.2932	0.4628
FS	18-DT	FASTmrMLM	TM33993	TM33993	6215391	6615391	A10	6415391	1.5124	6.9758	7.8396	17.5623	0.0909
FS	18-DT	FASTmrMLM	TM50296	TM50296_TM50303_TM50309_TM50353	799369	1685285	D02	999369	-0.8634	10.988	11.9459	9.5541	0.4979
FS	18-DT	FASTmrMLM	TM57007	TM57007_TM57021	6677819	7323663	D05	6877819	-0.8014	5.921	6.7513	4.5735	0.1591
FS	18-DT	FASTmrMLM	TM69109	TM69109_TM69116	53609956	54095625	D08	53809956	0.5139	4.968	5.7628	3.1228	0.3409
FS	18-DT	FASTmrMLM	TM71937	TM71937	34089830	34489830	D09	34289830	0.7026	3.6264	4.3586	6.14	0.2025
FS	18-DT	FASTmrEMMA	TM57007	TM57007_TM57021	6677819	7323663	D05	6877819	-1.1013	3.3598	4.077	2.9581	0.1591
FS	18-DT	pLARmEB	TM14426	TM14426	32177958	32577958	A06	32377958	-0.4384	3.329	4.0445	1.1415	0.1467
FS	18-DT	pLARmEB	TM19296	TM19294_TM19296	15946586	16454370	A07	16254370	-2.2148	4.6671	5.4494	8.7184	0.4793
FS	18-DT	pLARmEB	TM37539	TM37539	16450232	16850232	A11	16650232	-2.2185	3.3747	4.0928	5.339	0.4876
FS	18-DT	pLARmEB	TM40039	TM40039	1003889	1403889	A12	1203889	-1.1294	6.4811	7.3299	3.1191	0.0579
FS	18-DT	pLARmEB	TM48907	TM48907	41311956	41711956	D01	41511956	1.1456	3.752	4.4909	6.3942	0.438
FS	18-DT	pLARmEB	TM50296	TM50296_TM50303_TM50309_TM50353	799369	1685285	D02	999369	-0.5817	6.4129	7.2595	3.7701	0.4979
FS	18-DT	pLARmEB	TM74739	TM74739	55536750	55936750	D10	55736750	-0.888	7.0353	7.9009	4.0595	0.1302
FS	18-DT	pKWmEB	TM50296	TM50296_TM50303_TM50309_TM50353	799369	1685285	D02	999369	-0.434	4.2488	5.0123	6.3964	0.4979
FS	18-DT	pKWmEB	TM74739	TM74739	55536750	55936750	D10	55736750	-0.7133	3.1605	3.8658	7.7411	0.1312
FS	18-DT	pKWmEB	TM73378	TM73378	4845533	5245533	D10	5045533	-0.7184	3.5766	4.3061	6.3384	0.1292
FS	18-DT	ISIS EM-BLASSO	TM21293	TM21293_TM21304	90256970	90724102	A07	90456970	1.9474	4.6024	5.3819	13.5498	0.4628
FS	18-DT	ISIS EM-BLASSO	TM33993	TM33993	6215391	6615391	A10	6415391	1.5713	6.4338	7.2811	19.0602	0.0909
FS	18-DT	ISIS EM-BLASSO	TM50296	TM50296_TM50303_TM50309_TM50353	799369	1685285	D02	999369	-0.8966	11.1973	12.1592	10.3578	0.4979
FS	18-DT	ISIS EM-BLASSO	TM57007	TM57007_TM57021	6677819	7323663	D05	6877819	-0.788	5.7598	6.5845	4.4464	0.1591
FS	18-DT	ISIS EM-BLASSO	TM58845	TM58845	63307783	63707783	D05	63507783	0.3772	3.5992	4.3299	1.6125	0.3202
FS	18-DT	ISIS EM-BLASSO	TM69109	TM69109_TM69116	53609956	54095625	D08	53809956	0.5131	4.5706	5.3487	3.1304	0.3409
FS	BLUP	mrMLM	TM3655	TM3655	116930766	117330766	A01	117130766	0.2399	4.2218	4.98408	3.4785	0.4604
FS	BLUP	mrMLM	TM49559	TM49559	57002556	57402556	D01	57202556	1.7972	4.1186	4.87596	22.0013	0.4854
FS	BLUP	mrMLM	TM69266	TM69241_TM69266	57963387	58691773	D08	58491773	-0.2771	3.0082	3.70398	4.5012	0.4188
FS	BLUP	mrMLM	TM70502	TM70502_TM70503	10478389	10947316	D09	10678389	-0.5543	5.0983	5.89835	10.072	0.1583
FS	BLUP	FASTmrMLM	TM3655	TM3655	116930766	117330766	A01	117130766	0.185	3.2571	3.9683	2.4332	0.4607
FS	BLUP	FASTmrMLM	TM8529	TM8529_TM8534_TM8535	933363	1399259	A04	1133363	0.3024	3.8901	4.6362	3.9475	0.186
FS	BLUP	FASTmrMLM	TM8730	TM8730_TM8731	4280935	4689711	A04	4480935	-0.2542	4.3851	5.1549	4.5998	0.4731
FS	BLUP	FASTmrMLM	TM70164	TM70164_TM70190	3520128	4086815	D09	3720128	0.2211	4.0139	4.7662	3.3986	0.4277
FS	BLUP	FASTmrEMMA	TM6221	TM6221	6984468	7384468	A03	7184468	0.6488	3.3326	4.0483	4.0699	0.1529
FS	BLUP	FASTmrEMMA	TM30296	TM30296_TM30316	5640047	6153053	A09	5840047	-0.6808	5.7722	6.5974	7.7921	0.3409
FS	BLUP	pLARmEB	TM3655	TM3655	116930766	117330766	A01	117130766	0.2012	4.6847	5.4677	2.6176	0.4607
FS	BLUP	pLARmEB	TM8529	TM8529_TM8534_TM8535	933363	1399259	A04	1133363	0.2965	4.4745	5.2484	3.4549	0.186
FS	BLUP	pLARmEB	TM10966	TM10955_TM10960_TM10962_TM10966_TM10974	22441001	23005305	A05	22773593	-0.2459	4.4588	5.232	3.9237	0.4855
FS	BLUP	pLARmEB	TM29130	TM29130_TM29131	106102413	106510885	A08	106302413	0.4801	4.3561	5.1246	14.9522	0.2438
FS	BLUP	pLARmEB	TM49559	TM49559	57002556	57402556	D01	57202556	1.1138	3.5832	4.3131	9.0457	0.4855
FS	BLUP	pLARmEB	TM56945	TM56938_TM56945_TM56959	5521951	6319996	D05	5798491	-0.353	4.3706	5.1398	4.0017	0.1384
FS	BLUP	pLARmEB	TM72323	TM72323	41044983	41444983	D09	41244983	0.2007	3.0177	3.7141	2.4529	0.3657
FS	BLUP	pLARmEB	TM74558	TM74558	34097260	34497260	D10	34297260	0.4108	5.3611	6.1713	5.1602	0.1322
FS	BLUP	pKWmEB	TM21293	TM21293_TM21304	90256970	90724102	A07	90456970	1.0505	5.3621	6.1723	18.4898	0.4625
FS	BLUP	pKWmEB	TM50303	TM50296_TM50303_TM50309_TM50353	799369	1685285	D02	1089973	-2.9111e-05	3.0593	3.7583	11.5118	0.2667
FS	BLUP	pKWmEB	TM53238	TM53238_TM53278	66951737	67701871	D02	67151737	0.551	3.4457	4.1679	10.1666	0.4458
FS	BLUP	pKWmEB	TM63665	TM63665	8748732	9148732	D07	8948732	0.2756	5.2975	6.1053	4.303	0.4146
FS	BLUP	pKWmEB	TM70503	TM70502_TM70503	10478389	10947316	D09	10747316	-0.7169	4.8228	5.6117	15.667	0.0792
FS	BLUP	pKWmEB	TM70164	TM70164_TM70190	3520128	4086815	D09	3720128	0.1934	4.9276	5.7208	2.5877	0.4271
FS	BLUP	ISIS EM-BLASSO	TM50296	TM50296_TM50303_TM50309_TM50353	799369	1685285	D02	999369	-0.2564	5.1383	5.9399	4.8633	0.4979
FS	BLUP	ISIS EM-BLASSO	TM56938	TM56938_TM56945_TM56959	5521951	6319996	D05	5721951	-0.2593	4.1852	4.9457	3.4724	0.2128
FS	BLUP	ISIS EM-BLASSO	TM63718	TM63718_TM63719	9696810	10108162	D07	9896810	0.182	3.0215	3.7181	2.4538	0.4525
FS	BLUP	ISIS EM-BLASSO	TM70502	TM70502_TM70503	10478389	10947316	D09	10678389	-0.3044	3.3286	4.044	3.7317	0.157
FS	BLUP	ISIS EM-BLASSO	TM74558	TM74558	34097260	34497260	D10	34297260	0.5008	7.9692	8.8604	8.7967	0.1322
Mic	11-XJ	mrMLM	TM10467	TM10467_TM10473	9465594	9909287	A05	9665594	-0.149	4.9515	5.74567	7.2995	0.4042
Mic	11-XJ	mrMLM	TM62689	TM62689_TM62690	57370313	57773534	D06	57570313	-0.1169	4.2248	4.98722	4.6015	0.4542
Mic	11-XJ	mrMLM	TM77459	TM77454_TM77459	2965854	3397755	D12	3197755	0.3426	5.9673	6.79922	30.753	0.1312
Mic	11-XJ	FASTmrMLM	TM43400	TM43400	4745090	5145090	A13	4945090	0.2043	3.0288	3.7259	15.9262	0.3037
Mic	11-XJ	FASTmrMLM	TM70248	TM70248	4661529	5061529	D09	4861529	0.1936	3.5237	4.2503	4.1274	0.4711
Mic	11-XJ	FASTmrMLM	TM77454	TM77454_TM77459	2965854	3397755	D12	3165854	0.1708	7.0181	7.8832	8.9894	0.2583
Mic	11-XJ	FASTmrEMMA	TM44229	TM44229	57025881	57425881	A13	57225881	0.2452	4.7301	5.515	5.3051	0.3306
Mic	11-XJ	pLARmEB	TM9942	TM9942	86367843	86767843	A04	86567843	-0.0959	3.7483	4.487	1.7776	0.3037
Mic	11-XJ	pLARmEB	TM10473	TM10467_TM10473	9465594	9909287	A05	9709287	0.2324	4.1229	4.8805	11.6476	0.3037
Mic	11-XJ	pLARmEB	TM55460	TM55460	2038399	2438399	D04	2238399	-0.0816	3.5942	4.3247	1.1584	0.2707
Mic	11-XJ	pLARmEB	TM70248	TM70248	4661529	5061529	D09	4861529	0.1717	3.0936	3.7948	1.8345	0.4711
Mic	11-XJ	pLARmEB	TM77459	TM77454_TM77459	2965854	3397755	D12	3197755	0.2971	6.8706	7.7313	15.3737	0.1302
Mic	11-XJ	pKWmEB	TM9020	TM9020	8061408	8461408	A04	8261408	0.1827	3.4063	4.1262	9.0856	0.1104
Mic	11-XJ	pKWmEB	TM10473	TM10467_TM10473	9465594	9909287	A05	9709287	0.2524	6.8787	7.7396	17.3537	0.3021
Mic	11-XJ	pKWmEB	TM30676	TM30676	14902764	15302764	A09	15102764	0.1509	3.3125	4.027	9.8407	0.4042
Mic	11-XJ	pKWmEB	TM57565	TM57565	22816352	23216352	D05	23016352	-0.1679	5.7457	6.5699	3.7706	0.075
Mic	11-XJ	pKWmEB	TM70248	TM70248	4661529	5061529	D09	4861529	0.1888	3.8585	4.6029	4.3123	0.4688
Mic	11-XJ	pKWmEB	TM77459	TM77454_TM77459	2965854	3397755	D12	3197755	0.2407	4.3254	5.0925	19.3206	0.1312
Mic	11-XJ	ISIS EM-BLASSO	TM10473	TM10467_TM10473	9465594	9909287	A05	9709287	0.1842	4.046	4.7998	10.7302	0.3037
Mic	11-XJ	ISIS EM-BLASSO	TM33155	TM33155	69776576	70176576	A09	69976576	0.1877	4.3807	5.1503	4.6336	0.0744
Mic	11-XJ	ISIS EM-BLASSO	TM69184	TM69184	56454229	56854229	D08	56654229	-0.0668	3.4519	4.1744	0.8157	0.1653
Mic	11-XJ	ISIS EM-BLASSO	TM70248	TM70248	4661529	5061529	D09	4861529	0.1591	3.3479	4.0645	2.3117	0.4711
Mic	11-XJ	ISIS EM-BLASSO	TM77459	TM77454_TM77459	2965854	3397755	D12	3197755	0.3067	6.7173	7.5734	24.0168	0.1302
Mic	12-XJ	mrMLM	TM36751	TM36713_TM36728_TM36751_TM36756_TM36766	111739459	112649397	A10	112341308	-0.2974	4.1016	4.85814	18.1423	0.3792
Mic	12-XJ	mrMLM	TM53385	TM53366_TM53382_TM53385	265500	1005190	D03	805190	-0.7013	5.0164	5.81319	26.0881	0.475
Mic	12-XJ	FASTmrMLM	TM36756	TM36713_TM36728_TM36751_TM36756_TM36766	111739459	112649397	A10	112395087	-0.1923	3.3582	4.0754	9.5101	0.3678
Mic	12-XJ	FASTmrMLM	TM42393	TM42393	90616488	91016488	A12	90816488	0.0904	3.2984	4.0121	2.6701	0.4525
Mic	12-XJ	FASTmrMLM	TM53385	TM53366_TM53382_TM53385	265500	1005190	D03	805190	-0.5867	5.5719	6.3899	21.4424	0.4752
Mic	12-XJ	FASTmrEMMA	TM14156	TM14156	19060340	19460340	A06	19260340	-0.2648	3.3739	4.092	3.4786	0.1488
Mic	12-XJ	FASTmrEMMA	TM22463	TM22463_TM22464	11261410	11765267	A08	11461410	0.2153	3.1881	3.8952	2.9049	0.2025
Mic	12-XJ	pLARmEB	TM36756	TM36713_TM36728_TM36751_TM36756_TM36766	111739459	112649397	A10	112395087	-0.2156	4.0393	4.7928	11.4373	0.3678
Mic	12-XJ	pLARmEB	TM53385	TM53366_TM53382_TM53385	265500	1005190	D03	805190	-0.5507	3.9486	4.6976	18.083	0.4752
Mic	12-XJ	pKWmEB	TM18584	TM18578_TM18584	3388169	3883655	A07	3683655	0.0786	3.3407	4.0568	2.37	0.2042
Mic	12-XJ	pKWmEB	TM36751	TM36713_TM36728_TM36751_TM36756_TM36766	111739459	112649397	A10	112341308	-0.2604	4.9402	5.7339	17.6678	0.3792
Mic	12-XJ	pKWmEB	TM53385	TM53366_TM53382_TM53385	265500	1005190	D03	805190	-0.5392	4.8323	5.6216	24.0771	0.475
Mic	12-XJ	ISIS EM-BLASSO	TM32899	TM32899	61536148	61936148	A09	61736148	-0.1451	4.6534	5.4351	3.2928	0.436
Mic	13-XJ	mrMLM	TM42819	TM42819	98310560	98710560	A12	98510560	-0.5593	3.3969	4.1163	19.0394	0.4792
Mic	13-XJ	FASTmrMLM	TM42819	TM42819	98310560	98710560	A12	98510560	-0.4852	3.7724	4.5124	14.3289	0.4793
Mic	13-XJ	FASTmrMLM	TM62546	TM62546	55269702	55669702	D06	55469702	0.0889	3.4425	4.1645	2.2132	0.2335
Mic	13-XJ	pLARmEB	TM3709	TM3709	117729524	118129524	A01	117929524	-0.0775	3.7174	4.4545	2.1825	0.3967
Mic	13-XJ	pLARmEB	TM8731	TM8730_TM8731	4280935	4689711	A04	4489711	0.0685	3.5916	4.3219	1.5943	0.3388
Mic	13-XJ	pLARmEB	TM37438	TM37438	14813924	15213924	A11	15013924	0.0714	3.9205	4.6681	1.895	0.4153
Mic	13-XJ	pLARmEB	TM42819	TM42819	98310560	98710560	A12	98510560	-0.5697	5.9652	6.797	19.756	0.4793
Mic	13-XJ	pLARmEB	TM64001	TM64001	16558316	16958316	D07	16758316	-0.1308	3.408	4.128	3.4028	0.1467
Mic	13-XJ	pLARmEB	TM81032	TM81032_TM81079_TM81109	43581890	44455456	D13	43781890	-0.0849	3.8758	4.6211	2.2375	0.2872
Mic	13-XJ	ISIS EM-BLASSO	TM8731	TM8730_TM8731	4280935	4689711	A04	4489711	0.0929	5.8182	6.645	2.934	0.3388
Mic	13-XJ	ISIS EM-BLASSO	TM36634	TM36634	110448989	110848989	A10	110648989	-0.0689	3.8284	4.5713	1.2661	0.2231
Mic	13-XJ	ISIS EM-BLASSO	TM36728	TM36713_TM36728_TM36751_TM36756_TM36766	111739459	112649397	A10	112117696	0.076	4.0221	4.7748	1.9975	0.3326
Mic	13-XJ	ISIS EM-BLASSO	TM37438	TM37438	14813924	15213924	A11	15013924	0.0856	5.2543	6.0604	2.7246	0.4153
Mic	13-XJ	ISIS EM-BLASSO	TM42819	TM42819	98310560	98710560	A12	98510560	-0.5782	8.1567	9.0527	20.3525	0.4793
Mic	13-XJ	ISIS EM-BLASSO	TM62546	TM62546	55269702	55669702	D06	55469702	0.093	3.1207	3.8236	2.4242	0.2335
Mic	13-XJ	ISIS EM-BLASSO	TM64001	TM64001	16558316	16958316	D07	16758316	-0.1319	4.609	5.3888	3.4639	0.1467
Mic	13-XJ	ISIS EM-BLASSO	TM81032	TM81032_TM81079_TM81109	43581890	44455456	D13	43781890	-0.0857	4.9673	5.7621	2.2799	0.2872
Mic	11-XX	mrMLM	TM10473	TM10467_TM10473	9465594	9909287	A05	9709287	0.3074	5.6371	6.45746	32.9226	0.3021
Mic	11-XX	mrMLM	TM58714	TM58694_TM58714_TM58749	60574591	61473069	D05	60957594	-0.1416	3.5895	4.31971	4.3578	0.1792
Mic	11-XX	FASTmrMLM	TM58714	TM58694_TM58714_TM58749	60574591	61473069	D05	60957594	-0.1399	5.2658	6.0724	4.1189	0.1818
Mic	11-XX	FASTmrMLM	TM81079	TM81032_TM81079_TM81109	43581890	44455456	D13	44047943	-0.2853	5.1601	5.9626	18.5928	0.3988
Mic	11-XX	FASTmrEMMA	TM8534	TM8529_TM8534_TM8535	933363	1399259	A04	1186349	-0.1645	3.195	3.9025	2.5644	0.3409
Mic	11-XX	pLARmEB	TM10473	TM10467_TM10473	9465594	9909287	A05	9709287	0.2628	5.7921	6.618	21.4558	0.3037
Mic	11-XX	pLARmEB	TM58714	TM58694_TM58714_TM58749	60574591	61473069	D05	60957594	-0.1257	4.5254	5.3015	3.0636	0.1818
Mic	11-XX	pLARmEB	TM81079	TM81032_TM81079_TM81109	43581890	44455456	D13	44047943	-0.3068	5.9656	6.7975	19.7985	0.3988
Mic	11-XX	pKWmEB	TM43100	TM43100_TM43104	106176363	106601526	A12	106376363	0.1971	3.0077	3.7034	16.0998	0.0833
Mic	11-XX	pKWmEB	TM80374	TM80374	5330026	5730026	D13	5530026	0.2134	3.4114	4.1316	18.5263	0.4229
Mic	11-XX	ISIS EM-BLASSO	TM10467	TM10467_TM10473	9465594	9909287	A05	9665594	-0.1259	5.7678	6.5928	6.2271	0.4008
Mic	11-XX	ISIS EM-BLASSO	TM22477	TM22477	12797791	13197791	A08	12997791	0.1164	4.122	4.8795	2.7909	0.1446
Mic	11-XX	ISIS EM-BLASSO	TM43104	TM43100_TM43104	106176363	106601526	A12	106401526	0.0877	3.1815	3.8881	1.9902	0.1942
Mic	11-XX	ISIS EM-BLASSO	TM80374	TM80374	5330026	5730026	D13	5530026	0.2505	4.1799	4.9402	13.505	0.4215
Mic	11-XX	ISIS EM-BLASSO	TM81079	TM81032_TM81079_TM81109	43581890	44455456	D13	44047943	-0.236	3.9013	4.6479	14.623	0.3988
Mic	12-XX	mrMLM	TM5637	TM5573_TM5586_TM5588_TM5599_TM5616_TM5637	103823883	105186140	A02	104986140	-0.276	5.0739	5.87298	18.7653	0.4208
Mic	12-XX	mrMLM	TM18479	TM18476_TM18479_TM18480	124722710	125157008	A06	124947612	-0.3013	4.6674	5.44971	18.0928	0.0646
Mic	12-XX	mrMLM	TM33225	TM33225	70799670	71199670	A09	70999670	0.1632	4.7065	5.49048	4.5615	0.1062
Mic	12-XX	mrMLM	TM37982	TM37982	22234303	22634303	A11	22434303	0.2254	5.9722	6.80428	5.9217	0.0667
Mic	12-XX	mrMLM	TM47919	TM47918_TM47919	2999106	3402169	D01	3202169	0.1368	6.0812	6.91697	6.3651	0.2542
Mic	12-XX	FASTmrMLM	TM5637	TM5573_TM5586_TM5588_TM5599_TM5616_TM5637	103823883	105186140	A02	104986140	-0.2066	3.9343	4.6826	12.3386	0.4174
Mic	12-XX	FASTmrMLM	TM18476	TM18476_TM18479_TM18480	124722710	125157008	A06	124922710	0.252	4.8074	5.5956	13.6143	0.4421
Mic	12-XX	FASTmrMLM	TM33225	TM33225	70799670	71199670	A09	70999670	0.1268	4.1815	4.9419	3.2318	0.1054
Mic	12-XX	FASTmrMLM	TM37982	TM37982	22234303	22634303	A11	22434303	0.1925	5.0966	5.8966	5.072	0.0661
Mic	12-XX	FASTmrMLM	TM47919	TM47918_TM47919	2999106	3402169	D01	3202169	0.1105	5.551	6.3682	4.8752	0.2521
Mic	12-XX	pLARmEB	TM5637	TM5573_TM5586_TM5588_TM5599_TM5616_TM5637	103823883	105186140	A02	104986140	-0.1719	4.9493	5.7434	6.2064	0.4174
Mic	12-XX	pLARmEB	TM18476	TM18476_TM18479_TM18480	124722710	125157008	A06	124922710	0.2141	4.2289	4.9915	7.1385	0.4421
Mic	12-XX	pLARmEB	TM33225	TM33225	70799670	71199670	A09	70999670	0.0009	4.6364	5.4174	0.0001	0.1054
Mic	12-XX	pLARmEB	TM36810	TM36810_TM36811	113203292	113646429	A10	113403292	0.1329	3.4456	4.1678	6.601	0.2169
Mic	12-XX	pLARmEB	TM37982	TM37982	22234303	22634303	A11	22434303	0.1765	4.3661	5.1351	3.0975	0.0661
Mic	12-XX	pLARmEB	TM47919	TM47918_TM47919	2999106	3402169	D01	3202169	0.0884	4.6409	5.4221	2.2648	0.2521
Mic	12-XX	pKWmEB	TM18476	TM18476_TM18479_TM18480	124722710	125157008	A06	124922710	0.2258	4.4328	5.2048	16.4469	0.4417
Mic	12-XX	pKWmEB	TM33225	TM33225	70799670	71199670	A09	70999670	0.1237	4.6276	5.4082	5.5274	0.1062
Mic	12-XX	pKWmEB	TM36811	TM36810_TM36811	113203292	113646429	A10	113446429	0.082	4.4445	5.217	6.1025	0.425
Mic	12-XX	pKWmEB	TM37982	TM37982	22234303	22634303	A11	22434303	0.1722	4.0799	4.8354	7.344	0.0667
Mic	12-XX	ISIS EM-BLASSO	TM5637	TM5573_TM5586_TM5588_TM5599_TM5616_TM5637	103823883	105186140	A02	104986140	-0.1436	3.0556	3.7544	5.4745	0.4174
Mic	12-XX	ISIS EM-BLASSO	TM18476	TM18476_TM18479_TM18480	124722710	125157008	A06	124922710	0.22	4.3301	5.0974	9.5298	0.4421
Mic	12-XX	ISIS EM-BLASSO	TM33225	TM33225	70799670	71199670	A09	70999670	0.1194	4.6738	5.4564	2.6284	0.1054
Mic	12-XX	ISIS EM-BLASSO	TM33842	TM33842	2236949	2636949	A10	2436949	-0.1963	3.3547	4.0717	8.5101	0.4339
Mic	12-XX	ISIS EM-BLASSO	TM36810	TM36810_TM36811	113203292	113646429	A10	113403292	0.1437	4.101	4.8575	9.7606	0.2169
Mic	12-XX	ISIS EM-BLASSO	TM37982	TM37982	22234303	22634303	A11	22434303	0.143	3.6902	4.4258	2.5697	0.0661
Mic	12-XX	ISIS EM-BLASSO	TM70190	TM70164_TM70190	3520128	4086815	D09	3886815	-0.0821	4.0788	4.8342	1.7158	0.1612
Mic	13-XX	mrMLM	TM230	TM230	4532043	4932043	A01	4732043	0.1164	3.8391	4.58254	4.6093	0.1396
Mic	13-XX	mrMLM	TM5853	TM5853	1348869	1748869	A03	1548869	0.079	3.7537	4.49271	4.2656	0.4688
Mic	13-XX	mrMLM	TM37982	TM37982	22234303	22634303	A11	22434303	0.1914	4.0633	4.81798	6.5748	0.0667
Mic	13-XX	FASTmrMLM	TM230	TM230	4532043	4932043	A01	4732043	0.1048	4.7977	5.5855	3.6456	0.1426
Mic	13-XX	FASTmrMLM	TM33842	TM33842	2236949	2636949	A10	2436949	-0.2309	4.612	5.3919	16.4151	0.4339
Mic	13-XX	FASTmrMLM	TM37982	TM37982	22234303	22634303	A11	22434303	0.1264	4.0222	4.7749	2.8022	0.0661
Mic	13-XX	FASTmrMLM	TM43678	TM43677_TM43678	14433553	14840340	A13	14640340	0.0923	4.5479	5.325	5.4264	0.3802
Mic	13-XX	FASTmrMLM	TM67509	TM67509	8747062	9147062	D08	8947062	0.0001	3.0995	3.8011	9.8243e-06	0.3512
Mic	13-XX	FASTmrEMMA	TM43678	TM43677_TM43678	14433553	14840340	A13	14640340	1.1146e-05	3.2668	3.9786	1.976e-08	0.3802
Mic	13-XX	pLARmEB	TM230	TM230	4532043	4932043	A01	4732043	0.0791	3.291	4.0042	1.7935	0.1426
Mic	13-XX	pLARmEB	TM37982	TM37982	22234303	22634303	A11	22434303	0.1677	4.5671	5.3451	4.2574	0.0661
Mic	13-XX	pLARmEB	TM67509	TM67509	8747062	9147062	D08	8947062	0.0625	3.5535	4.2817	2.0941	0.3512
Mic	13-XX	pKWmEB	TM230	TM230	4532043	4932043	A01	4732043	0.0965	3.9364	4.6848	7.1303	0.1396
Mic	13-XX	pKWmEB	TM14156	TM14156	19060340	19460340	A06	19260340	-0.0813	3.2968	4.0104	5.1277	0.1458
Mic	13-XX	pKWmEB	TM59057	TM59050_TM59057	2201319	2657701	D06	2457701	0.0709	3.4258	4.1469	6.9599	0.2
Mic	13-XX	ISIS EM-BLASSO	TM230	TM230	4532043	4932043	A01	4732043	0.1025	5.9751	6.8073	3.3744	0.1426
Mic	13-XX	ISIS EM-BLASSO	TM5853	TM5853	1348869	1748869	A03	1548869	0.0666	3.7179	4.455	2.8595	0.4731
Mic	13-XX	ISIS EM-BLASSO	TM33842	TM33842	2236949	2636949	A10	2436949	-0.2075	4.6277	5.4083	12.8159	0.4339
Mic	13-XX	ISIS EM-BLASSO	TM36766	TM36713_TM36728_TM36751_TM36756_TM36766	111739459	112649397	A10	112449397	-0.0982	3.2758	3.9881	4.9622	0.3636
Mic	13-XX	ISIS EM-BLASSO	TM37982	TM37982	22234303	22634303	A11	22434303	0.1304	3.5433	4.271	2.8811	0.0661
Mic	11-NY	mrMLM	TM50742	TM50742	7918503	8318503	D02	8118503	-0.1765	3.8394	4.58286	5.9337	0.0875
Mic	11-NY	mrMLM	TM71756	TM71756	24916017	25316017	D09	25116017	-0.1915	7.734	8.61903	12.8856	0.175
Mic	11-NY	FASTmrMLM	TM44229	TM44229	57025881	57425881	A13	57225881	0.1008	4.7899	5.5774	5.5051	0.3306
Mic	11-NY	FASTmrMLM	TM50742	TM50742	7918503	8318503	D02	8118503	-0.1141	3.0087	3.7045	2.4822	0.0868
Mic	11-NY	FASTmrEMMA	TM71756	TM71756	24916017	25316017	D09	25116017	-0.3366	6.3311	7.1751	9.6269	0.1736
Mic	11-NY	pKWmEB	TM3791	TM3791	1325084	1725084	A02	1525084	0.1383	5.2357	6.0411	4.7963	0.4188
Mic	11-NY	pKWmEB	TM3759	TM3759	682524	1082524	A02	882524	-0.0737	6.6457	7.4996	6.6568	0.3708
Mic	11-NY	pKWmEB	TM37128	TM37114_TM37128	3319764	4096045	A11	3896045	-0.1313	3.7074	4.444	5.536	0.0833
Mic	11-NY	pKWmEB	TM42909	TM42909	100619266	101019266	A12	100819266	-0.0941	3.0521	3.7507	12.9087	0.2688
Mic	11-NY	pKWmEB	TM44229	TM44229	57025881	57425881	A13	57225881	0.0911	3.9722	4.7224	5.1317	0.3333
Mic	11-NY	pKWmEB	TM50731	TM50730_TM50731	7488933	7903923	D02	7703923	0.0016	3.0387	3.7364	8.2742	0.2104
Mic	11-NY	pKWmEB	TM54878	TM54878	42459742	42859742	D03	42659742	0.0012	4.0799	4.8354	6.7719	0.4458
Mic	11-NY	pKWmEB	TM71756	TM71756	24916017	25316017	D09	25116017	-0.1155	6.8545	7.7147	5.7383	0.175
Mic	11-NY	ISIS EM-BLASSO	TM3717	TM3717	149265	549265	A02	349265	0.1204	3.5667	4.2957	2.6434	0.0806
Mic	11-NY	ISIS EM-BLASSO	TM8477	TM8458_TM8477	205750	798068	A04	598068	-0.0953	3.6985	4.4346	3.0152	0.1653
Mic	11-NY	ISIS EM-BLASSO	TM50742	TM50742	7918503	8318503	D02	8118503	-0.1358	4.8288	5.6179	3.5154	0.0868
Mic	11-NY	ISIS EM-BLASSO	TM71756	TM71756	24916017	25316017	D09	25116017	-0.1782	6.1832	7.0224	11.1547	0.1736
Mic	11-NY	ISIS EM-BLASSO	TM77123	TM77123	63199282	63599282	D11	63399282	-0.1534	3.6762	4.4111	6.4923	0.4339
Mic	12-NY	pKWmEB	TM5637	TM5573_TM5586_TM5588_TM5599_TM5616_TM5637	103823883	105186140	A02	104986140	-0.1313	3.7695	4.5093	12.8654	0.4208
Mic	12-NY	pKWmEB	TM6789	TM6789	17904567	18304567	A03	18104567	-0.0554	3.1439	3.8482	3.0498	0.1229
Mic	12-NY	pKWmEB	TM77123	TM77123	63199282	63599282	D11	63399282	-0.1791	3.2403	3.9505	20.9769	0.4354
Mic	12-NY	ISIS EM-BLASSO	TM5637	TM5573_TM5586_TM5588_TM5599_TM5616_TM5637	103823883	105186140	A02	104986140	-0.1216	3.637	4.3698	5.5826	0.4174
Mic	12-NY	ISIS EM-BLASSO	TM18620	TM18620	4010585	4410585	A07	4210585	-0.0948	3.1469	3.8514	4.8855	0.3636
Mic	13-NY	FASTmrMLM	TM36766	TM36713_TM36728_TM36751_TM36756_TM36766	111739459	112649397	A10	112449397	-0.0003	3.1866	3.8935	4.4356e-05	0.3636
Mic	13-NY	FASTmrEMMA	TM22463	TM22463_TM22464	11261410	11765267	A08	11461410	1.4178e-05	3.4819	4.2062	1.8739e-08	0.2025
Mic	13-NY	pLARmEB	TM5821	TM5821	521707	921707	A03	721707	0.0024	3.2601	3.9715	0.0003	0.4855
Mic	13-NY	pLARmEB	TM38181	TM38181	45269403	45669403	A11	45469403	-0.3804	5.4085	6.2205	9.8098	0.4814
Mic	13-NY	pLARmEB	TM58694	TM58694_TM58714_TM58749	60574591	61473069	D05	60774591	0.2161	4.9879	5.7835	19.6803	0.3326
Mic	13-NY	pLARmEB	TM67509	TM67509	8747062	9147062	D08	8947062	0.0671	3.575	4.3044	1.9725	0.3512
Mic	13-NY	pKWmEB	TM36766	TM36713_TM36728_TM36751_TM36756_TM36766	111739459	112649397	A10	112449397	-0.1382	3.4506	4.1731	15.3672	0.3625
Mic	13-NY	pKWmEB	TM57295	TM57295	15044094	15444094	D05	15244094	0.0013	3.0432	3.7412	11.2542	0.4021
Mic	13-NY	pKWmEB	TM81752	TM81752	55659215	56059215	D13	55859215	-6.2044e-05	3.1821	3.8888	4.538	0.1271
Mic	13-NY	ISIS EM-BLASSO	TM5637	TM5573_TM5586_TM5588_TM5599_TM5616_TM5637	103823883	105186140	A02	104986140	-0.1933	4.2877	5.0531	9.5854	0.4174
Mic	13-NY	ISIS EM-BLASSO	TM8458	TM8458_TM8477	205750	798068	A04	405750	-0.19	3.431	4.1524	12.0934	0.3822
Mic	13-NY	ISIS EM-BLASSO	TM22464	TM22463_TM22464	11261410	11765267	A08	11565267	0.1198	4.0589	4.8134	3.6087	0.157
Mic	13-NY	ISIS EM-BLASSO	TM58694	TM58694_TM58714_TM58749	60574591	61473069	D05	60774591	0.1586	3.6093	4.3406	10.4202	0.3326
Mic	17-XJ	mrMLM	TM50064	TM50024_TM50064	60103099	60888659	D01	60688659	0.1451	3.5336	4.26073	5.585	0.2708
Mic	17-XJ	FASTmrMLM	TM53165	TM53165	65275199	65675199	D02	65475199	-0.1007	5.2026	6.0067	2.0831	0.1983
Mic	17-XJ	FASTmrMLM	TM55475	TM55470_TM55471_TM55475	2834109	3325055	D04	3125055	4.5159e-05	3.5705	4.2997	5.891e-07	0.1632
Mic	17-XJ	FASTmrEMMA	TM18480	TM18476_TM18479_TM18480	124722710	125157008	A06	124957008	0.2289	3.1929	3.9002	3.0284	0.2355
Mic	17-XJ	pKWmEB	TM42033	TM42033	80753418	81153418	A12	80953418	1.0688e-05	3.0836	3.7842	4.2657	0.45
Mic	17-XJ	pKWmEB	TM55475	TM55470_TM55471_TM55475	2834109	3325055	D04	3125055	0.0018	3.1194	3.8222	14.4638	0.1646
Mic	17-XJ	pKWmEB	TM73166	TM73166	2066936	2466936	D10	2266936	-0.0203	3.74	4.4783	3.7437	0.2375
Mic	17-XJ	ISIS EM-BLASSO	TM18480	TM18476_TM18479_TM18480	124722710	125157008	A06	124957008	0.1097	3.3641	4.0816	2.914	0.2355
Mic	17-XJ	ISIS EM-BLASSO	TM53165	TM53165	65275199	65675199	D02	65475199	-0.1325	4.8254	5.6144	3.6094	0.1983
Mic	17-XJ	ISIS EM-BLASSO	TM55471	TM55470_TM55471_TM55475	2834109	3325055	D04	3046529	0.0841	3.4208	4.1416	2.0309	0.3161
Mic	17-XJ	ISIS EM-BLASSO	TM73166	TM73166	2066936	2466936	D10	2266936	-0.0786	3.3039	4.0179	1.4786	0.2355
Mic	18-YC	mrMLM	TM3358	TM3358	110984227	111384227	A01	111184227	-0.3351	3.9503	4.69939	19.726	0.4292
Mic	18-YC	mrMLM	TM30316	TM30296_TM30316	5640047	6153053	A09	5953053	0.2361	3.8767	4.62207	5.2953	0.0708
Mic	18-YC	mrMLM	TM56878	TM56877_TM56878	4609964	5024017	D05	4824017	-0.1266	4.7162	5.50059	5.803	0.4562
Mic	18-YC	mrMLM	TM81349	TM81349	46772468	47172468	D13	46972468	0.2923	3.5575	4.28595	14.2571	0.4333
Mic	18-YC	FASTmrMLM	TM30316	TM30296_TM30316	5640047	6153053	A09	5953053	0.136	3.0817	3.7822	2.0119	0.0702
Mic	18-YC	FASTmrMLM	TM50309	TM50296_TM50303_TM50309_TM50353	799369	1685285	D02	1146510	0.1757	5.9613	6.793	12.7562	0.2707
Mic	18-YC	FASTmrMLM	TM56878	TM56877_TM56878	4609964	5024017	D05	4824017	-0.0697	3.4424	4.1644	2.0138	0.4525
Mic	18-YC	FASTmrMLM	TM74935	TM74935	59158008	59558008	D10	59358008	0.0856	3.947	4.6959	2.2482	0.2376
Mic	18-YC	FASTmrMLM	TM81349	TM81349	46772468	47172468	D13	46972468	0.1743	3.2904	4.0036	5.8008	0.4339
Mic	18-YC	FASTmrEMMA	TM656	TM656	11595706	11995706	A01	11795706	-0.2168	3.1317	3.8353	5.3696	0.4814
Mic	18-YC	FASTmrEMMA	TM70248	TM70248	4661529	5061529	D09	4861529	0.3817	4.1246	4.8822	3.4299	0.4711
Mic	18-YC	pLARmEB	TM28865	TM28865_TM28871	98381645	98856083	A08	98581645	-0.602	6.2959	7.1387	16.9467	0.4793
Mic	18-YC	pLARmEB	TM37982	TM37982	22234303	22634303	A11	22434303	0.1749	4.9547	5.749	2.3578	0.0661
Mic	18-YC	pLARmEB	TM50309	TM50296_TM50303_TM50309_TM50353	799369	1685285	D02	1146510	0.1049	4.7101	5.4942	3.226	0.2707
Mic	18-YC	pLARmEB	TM54448	TM54448	33419862	33819862	D03	33619862	-0.102	3.4854	4.2098	2.5054	0.2975
Mic	18-YC	pLARmEB	TM81349	TM81349	46772468	47172468	D13	46972468	0.1726	3.5178	4.244	4.0366	0.4339
Mic	18-YC	pKWmEB	TM19366	TM19366	18266962	18666962	A07	18466962	0.1627	4.0633	4.818	5.2822	0.075
Mic	18-YC	pKWmEB	TM28871	TM28865_TM28871	98381645	98856083	A08	98656083	-0.4523	3.8165	4.5588	18.6216	0.4833
Mic	18-YC	pKWmEB	TM37982	TM37982	22234303	22634303	A11	22434303	0.1285	3.3479	4.0645	4.384	0.0667
Mic	18-YC	pKWmEB	TM55791	TM55791	7676324	8076324	D04	7876324	0.2009	3.1337	3.8374	6.0533	0.475
Mic	18-YC	pKWmEB	TM72970	TM72970	51019665	51419665	D09	51219665	-0.286	3.216	3.9247	19.0555	0.4521
Mic	18-YC	ISIS EM-BLASSO	TM30316	TM30296_TM30316	5640047	6153053	A09	5953053	0.1682	4.146	4.9047	3.3526	0.0702
Mic	18-YC	ISIS EM-BLASSO	TM37982	TM37982	22234303	22634303	A11	22434303	0.1245	3.167	3.8727	1.837	0.0661
Mic	18-YC	ISIS EM-BLASSO	TM54448	TM54448	33419862	33819862	D03	33619862	-0.089	3.7159	4.4529	2.9283	0.2975
Mic	18-YC	ISIS EM-BLASSO	TM56877	TM56877_TM56878	4609964	5024017	D05	4809964	-0.096	5.296	6.1037	4.156	0.4525
Mic	18-DT	mrMLM	TM36713	TM36713_TM36728_TM36751_TM36756_TM36766	111739459	112649397	A10	111939459	0.2904	4.1566	4.91578	7.2797	0.1104
Mic	18-DT	FASTmrMLM	TM36713	TM36713_TM36728_TM36751_TM36756_TM36766	111739459	112649397	A10	111939459	0.2044	3.3208	4.0358	3.6072	0.1095
Mic	18-DT	FASTmrEMMA	TM54448	TM54448	33419862	33819862	D03	33619862	-0.0002	5.1082	5.9087	2.4957e-06	0.2975
Mic	18-DT	pLARmEB	TM36713	TM36713_TM36728_TM36751_TM36756_TM36766	111739459	112649397	A10	111939459	0.1953	4.1035	4.8601	2.5058	0.1095
Mic	18-DT	pLARmEB	TM53757	TM53757	11103161	11503161	D03	11303161	-0.3065	5.8712	6.6998	5.9691	0.1136
Mic	18-DT	pKWmEB	TM4825	TM4825	47630675	48030675	A02	47830675	-0.2303	3.7216	4.4589	28.5862	0.2771
Mic	18-DT	pKWmEB	TM33839	TM33839	1802047	2202047	A10	2002047	0.1891	3.5341	4.2613	5.3314	0.175
Mic	18-DT	ISIS EM-BLASSO	TM33839	TM33839	1802047	2202047	A10	2002047	0.1561	3.5685	4.2976	3.1559	0.1777
Mic	18-DT	ISIS EM-BLASSO	TM36713	TM36713_TM36728_TM36751_TM36756_TM36766	111739459	112649397	A10	111939459	0.222	5.181	5.9843	4.2519	0.1095
Mic	18-DT	ISIS EM-BLASSO	TM53757	TM53757	11103161	11503161	D03	11303161	-0.2621	3.9494	4.6984	5.7363	0.1136
Mic	18-DT	ISIS EM-BLASSO	TM58714	TM58694_TM58714_TM58749	60574591	61473069	D05	60957594	-2.1804e-05	3.2604	3.9718	6.1584e-08	0.1818
Mic	BLUP	mrMLM	TM77454	TM77454_TM77459	2965854	3397755	D12	3165854	0.0924	3.8821	4.62774	6.9452	0.2604
Mic	BLUP	mrMLM	TM81079	TM81032_TM81079_TM81109	43581890	44455456	D13	44047943	-0.1626	3.4372	4.15891	18.0131	0.4
Mic	BLUP	mrMLM	TM82009	TM82009	60561787	60961787	D13	60761787	0.1229	3.2335	3.94329	15.2081	0.1979
Mic	BLUP	FASTmrMLM	TM36766	TM36713_TM36728_TM36751_TM36756_TM36766	111739459	112649397	A10	112449397	-0.0004	5.3136	6.122	0.0001	0.3636
Mic	BLUP	FASTmrMLM	TM50730	TM50730_TM50731	7488933	7903923	D02	7688933	-0.0229	3.3219	4.0369	0.5755	0.407
Mic	BLUP	FASTmrMLM	TM81079	TM81032_TM81079_TM81109	43581890	44455456	D13	44047943	-0.1444	4.5074	5.2827	15.4165	0.3988
Mic	BLUP	FASTmrMLM	TM82009	TM82009	60561787	60961787	D13	60761787	0.0614	3.5796	4.3093	4.115	0.1963
Mic	BLUP	FASTmrEMMA	TM22463	TM22463_TM22464	11261410	11765267	A08	11461410	0.1495	5.4876	6.3026	4.025	0.2025
Mic	BLUP	pLARmEB	TM8731	TM8730_TM8731	4280935	4689711	A04	4489711	0.06	3.7045	4.4409	3.4563	0.3388
Mic	BLUP	pLARmEB	TM81109	TM81032_TM81079_TM81109	43581890	44455456	D13	44255456	-0.1537	5.8119	6.6385	17.9951	0.3864
Mic	BLUP	pKWmEB	TM13018	TM13018	99530353	99930353	A05	99730353	0.0906	4.319	5.0858	12.1214	0.1771
Mic	BLUP	pKWmEB	TM36766	TM36713_TM36728_TM36751_TM36756_TM36766	111739459	112649397	A10	112449397	-0.1029	3.2028	3.9107	13.6955	0.3625
Mic	BLUP	pKWmEB	TM50731	TM50730_TM50731	7488933	7903923	D02	7703923	0.0933	4.0433	4.797	11.527	0.2104
Mic	BLUP	pKWmEB	TM81079	TM81032_TM81079_TM81109	43581890	44455456	D13	44047943	-0.1488	3.8482	4.5921	17.0136	0.4
Mic	BLUP	ISIS EM-BLASSO	TM22463	TM22463_TM22464	11261410	11765267	A08	11461410	0.0843	6.3588	7.2037	5.4152	0.2025
Mic	BLUP	ISIS EM-BLASSO	TM29301	TM29301	109811399	110211399	A08	110011399	0.0343	3.5066	4.2322	1.3482	0.4855
Mic	BLUP	ISIS EM-BLASSO	TM30316	TM30296_TM30316	5640047	6153053	A09	5953053	0.1029	4.2105	4.9722	3.1688	0.0702
Mic	BLUP	ISIS EM-BLASSO	TM33225	TM33225	70799670	71199670	A09	70999670	0.0954	4.7943	5.582	4.0017	0.1054
Mic	BLUP	ISIS EM-BLASSO	TM47854	TM47854	1657530	2057530	D01	1857530	-0.0595	4.4204	5.1918	3.415	0.2975
Mic	BLUP	ISIS EM-BLASSO	TM53757	TM53757	11103161	11503161	D03	11303161	-0.068	3.3547	4.0717	2.0317	0.1136
