# Supplementary material for: Genome-Wide Association Analysis Reveals Loci and Candidate Genes Involved in Fiber Quality Traits Under Multiple Field Environments in Cotton (Gossypium hirsutum)
Source: Front Plant Sci. 2021 Aug 5;12:695503. doi: 10.3389/fpls.2021.695503 (PMC8374309; doi:10.3389/fpls.2021.695503)
Supplement: Supplementary Table 4 — The information of QTL and QTNs in the QTL interval. [file Table_4.XLSX]

## Sheet: Sheet1
Table S4 The information of QTL and QTNs in the QTL interval.
QTNs in the interval	QTL name
TM3181	qtl1
TM4081_TM4100_TM4101	qtl2
TM5573_TM5586_TM5588_TM5599_TM5616_TM5637	qtl3
TM6263	qtl4
TM8458_TM8477	qtl5
TM8600_TM8616_TM8636_TM8644	qtl6
TM8730_TM8731	qtl7
TM9907	qtl8
TM10467_TM10473	qtl9
TM10533	qtl10
TM10595_TM10597	qtl11
TM10955_TM10960_TM10962_TM10966_TM10974	qtl12
TM11708_TM11709	qtl13
TM14156	qtl14
TM18476_TM18479_TM18480	qtl15
TM19630_TM19643_TM19654	qtl16
TM21101_TM21107_TM21108	qtl17
TM21293_TM21304	qtl18
TM22463_TM22464	qtl19
TM29130_TM29131	qtl20
TM30296_TM30316	qtl21
TM32928_TM32929_TM32936_TM32934	qtl22
TM33086_TM33088	qtl23
TM33225	qtl24
TM33842	qtl25
TM33961	qtl26
TM36132_TM36142_TM36160_TM36174	qtl27
TM36328_TM36350_TM36359	qtl28
TM36713_TM36728_TM36751_TM36756_TM36766	qtl29
TM37254_TM37259	qtl30
TM37982	qtl31
TM39931_TM39942	qtl32
TM44229	qtl33
TM47654_TM47656	qtl34
TM48171_TM48181	qtl35
TM49559	qtl36
TM50296_TM50303_TM50309_TM50353	qtl37
TM50730_TM50731	qtl38
TM53238_TM53278	qtl39
TM53757	qtl40
TM54448	qtl41
TM56938_TM56945_TM56959	qtl42
TM57007_TM57021	qtl43
TM57368_TM57370_TM57389	qtl44
TM58694_TM58714_TM58749	qtl45
TM58870_TM58871	qtl46
TM58907_TM58908	qtl47
TM59050_TM59057	qtl48
TM63665	qtl49
TM63718_TM63719	qtl50
TM67509	qtl51
TM69109_TM69116	qtl52
TM69241_TM69266	qtl53
TM70164_TM70190	qtl54
TM70248	qtl55
TM70420_TM70429	qtl56
TM70502_TM70503	qtl57
TM72531_TM72533_TM72550	qtl58
TM73247	qtl59
TM73923_TM73954	qtl60
TM74558	qtl61
TM74571	qtl62
TM76891_TM76892_TM76896_TM76902	qtl63
TM77011_TM77015	qtl64
TM77123	qtl65
TM77454_TM77459	qtl66
TM81032_TM81079_TM81109	qtl67
