# Supplementary material for: Genome-Wide Association Analysis Reveals Loci and Candidate Genes Involved in Fiber Quality Traits Under Multiple Field Environments in Cotton (Gossypium hirsutum)
Source: Front Plant Sci. 2021 Aug 5;12:695503. doi: 10.3389/fpls.2021.695503 (PMC8374309; doi:10.3389/fpls.2021.695503)
Supplement: Supplementary Table 5 — Expression profile of candidate genes related to fiber length (FL), fiber strength (FS), and fiber micronaire (Mic). [file Table_5.XLSX]

## Sheet: Sheet1
Table S5 Expression profile of candidate genes related to fiber length (FL), fiber strength (FS) and fiber micronaire (Mic).
Gene_ID	CHR.	Gene_start (bp)	Gene_end (bp)	QTL	QTL_ID	ArabID	ArabDesc	root	stem	leaf	petal	torus	sepal	bract	anther	filament	pistil	-3DPA	0DPA	1DPA	3DPA	5DPA	10DPA_Ovule	15DPA_Ovule	20DPA_Ovule	25DPA_Ovule	10DPA_Fiber	15DPA_Fiber	20DPA_Fiber	25DPA_Fiber
GH_A01G1835	A01	107093858	107101259	TM3181	qtl1	AT4G38440	RPAP1-like%2C carboxy-terminal protein	3.90591	3.58313	0.814044	2.44294	2.49028	3.34567	1.43729	2.34027	1.7209	2.17685	3.37395	2.96698	2.04674	2.92708	4.13293	3.23416	2.24967	2.21366	0.361955	2.13924	2.14525	2.41143	1.73925
GH_A01G1839	A01	107134946	107137763	TM3181	qtl1	AT4G38430	rho guanyl-nucleotide exchange factor 1	7.27882	9.28687	1.77756	1.43203	8.75369	5.91078	2.0593	0.821057	0.759068	7.07509	20.8631	6.30313	12.689	21.4075	15.1497	15.0092	7.93584	18.7376	4.41827	5.76774	6.58584	3.69423	2.98737
GH_A01G1840	A01	107168324	107169062	TM3181	qtl1	AT1G16210	coiled-coil protein	1.32598	1.01727	0.555107	0.321822	0.994811	0.954887	0.555198	0.392026	0.213574	0.890092	3.78193	3.99249	3.24338	1.84523	1.34274	3.38304	1.29946	3.44166	0	0.71006	0.602066	0.237588	1.14904
GH_A01G1843	A01	107183887	107185914	TM3181	qtl1	AT2G41990	late embryogenesis abundant protein	2.44301	1.71123	1.42682	7.20889	1.608	3.98345	8.85055	7.80047	0.749252	6.71644	68.1879	34.2562	46.4361	11.5917	14.6027	7.97563	4.45121	14.9736	5.26663	7.3636	2.74982	0.381294	0.200603
GH_A02G0508	A02	6677503	6677883	TM4081_TM4100_TM4101	qtl2	AT4G15800	ralf-like 33	1.40039	17.7616	161.258	6.48305	5.34639	3.56003	13.1916	3.22755	2.88044	39.8907	1.02872	2.48301	3.63235	274.973	233.948	29.7256	20.3545	5.76398	0.446695	358.738	176.915	98.661	19.039
GH_A02G0510	A02	6690127	6691376	TM4081_TM4100_TM4101	qtl2	AT4G15830	ARM repeat superfamily protein	9.05816	7.22345	2.60102	0.16056	1.96058	0.122366	0.169249	0.0631417	0	0.342446	14.6691	8.80618	2.97284	6.95785	8.66003	2.35499	3.59003	3.75547	2.74613	0.486563	0.125113	0.0689167	0
GH_A02G0511	A02	6694970	6699573	TM4081_TM4100_TM4101	qtl2	AT4G15840	BTB/POZ domain-containing protein	9.41104	7.42476	2.07942	4.19226	6.18437	6.70678	7.1428	6.57352	7.77776	10.1068	10.8038	8.56195	7.77058	8.91269	10.4226	8.9658	9.31586	7.90548	2.82824	3.05261	4.92577	3.59582	6.71817
GH_A02G0516	A02	6778070	6780017	TM4081_TM4100_TM4101	qtl2	AT4G15930	Dynein light chain type 1 family protein	20.2384	24.0539	23.1484	15.8821	28.6398	18.9046	22.7891	16.3666	16.7064	23.0199	32.7984	18.7403	18.8694	97.3709	93.4834	37.4686	41.6973	24.0662	55.9773	132.215	114.813	103.984	40.4548
GH_A02G0521	A02	6903714	6907318	TM4081_TM4100_TM4101	qtl2	AT3G16730	condensin-2 complex subunit H2-like protein	4.6691	1.45549	1.41205	0.213297	0.65455	0.956436	0.996516	0.147479	0.143714	1.52738	9.06924	6.58564	3.76044	2.72014	3.83785	1.37975	1.41441	3.71938	1.16158	0.196576	0.0620577	0.01469	0
GH_A02G0527	A02	6967777	6969844	TM4081_TM4100_TM4101	qtl2	AT3G05640	Protein phosphatase 2C family protein	43.3876	28.5208	29.8539	12.0803	14.9689	18.9011	12.1597	45.071	8.03826	43.6986	0.394012	0.22527	0.164941	0.257342	0.0659983	0.0134153	0.135027	0	0	0.082003	1.25061	57.7518	49.2889
GH_A02G0529	A02	6989313	6992714	TM4081_TM4100_TM4101	qtl2	AT1G66070	Translation initiation factor eIF3 subunit	27.4292	21.5665	19.7868	17.1477	31.1119	23.2617	14.7825	26.0589	19.0703	20.8382	10.4042	6.51707	7.32863	21.5845	26.0637	22.2711	18.2335	14.6684	20.8271	17.4154	29.1167	35.9576	34.0017
GH_A02G0536	A02	7033326	7033913	TM4081_TM4100_TM4101	qtl2	-	-	0.165504	0.0925623	1.92416	0.091478	0.122256	0.48419	0.0340927	0.131145	0.357462	0	0	0	0.276646	2.41982	2.21801	0.414466	1.59293	0.10515	0	4.11825	1.9968	0.820613	0
GH_A02G0537	A02	7036262	7038660	TM4081_TM4100_TM4101	qtl2	AT4G24580	Rho GTPase activation protein (RhoGAP) with PH domain-containing protein	2.16294	0.978538	1.37868	1.73841	0.37421	1.23786	0.72991	0.99228	1.49477	0	3.04966	3.2921	5.08251	2.64243	2.84482	3.50533	2.91758	0.878053	0	1.69802	1.94334	1.18059	0
GH_A02G1706	A02	103866640	103866918	TM5573_TM5586_TM5588_TM5599_TM5616_TM5637	qtl3	AT5G65495	hypothetical protein	9.30472	6.18925	14.7195	11.9916	7.58331	5.615	5.89246	13.598	12.6912	7.92411	32.9778	31.4924	32.7059	41.0779	41.6422	13.4833	14.2344	9.51162	47.1508	19.7784	36.655	24.5061	102.043
GH_A02G1710	A02	103899902	103902458	TM5573_TM5586_TM5588_TM5599_TM5616_TM5637	qtl3	AT4G38040	Exostosin family protein	10.6835	11.0259	3.92578	4.05688	10.2118	6.54649	9.05629	5.00135	6.30266	13.7669	5.8235	3.38657	3.33545	8.75277	13.4199	14.0359	13.0962	13.1564	2.6118	6.64761	13.4862	19.4508	26.8558
GH_A02G1722	A02	104322228	104323485	TM5573_TM5586_TM5588_TM5599_TM5616_TM5637	qtl3	AT5G65640	beta HLH protein 93	5.37929	4.30513	0.442864	0.259663	6.58536	1.52297	0.183478	0.159792	0.123711	0.300406	98.4854	27.9779	23.9862	16.7196	20.9468	12.4163	22.4789	9.15267	14.9501	2.31488	3.8294	0.168975	1.65946
GH_A02G1723	A02	104324799	104327342	TM5573_TM5586_TM5588_TM5599_TM5616_TM5637	qtl3	AT3G53440	Homeodomain-like superfamily protein	2.73158	1.67673	1.91087	0.644363	1.84924	2.37008	1.2692	1.74274	0.335506	2.95221	5.57584	5.18837	2.9602	1.14524	1.78164	1.91049	1.08581	1.28995	2.3618	0.346446	0.52987	0.32479	0.470461
GH_A02G1728	A02	104386955	104388112	TM5573_TM5586_TM5588_TM5599_TM5616_TM5637	qtl3	AT4G37880	LisH/CRA/RING-U-box domains-containing protein	23.0022	19.4154	5.11698	26.9867	13.1506	18.8282	17.5136	18.5172	26.5818	13.6012	13.5398	13.8078	13.8435	15.8395	15.8533	21.2637	20.9916	10.2098	5.88933	14.8317	15.9587	27.2726	17.9402
GH_A02G1730	A02	104438240	104442107	TM5573_TM5586_TM5588_TM5599_TM5616_TM5637	qtl3	AT4G37870	phosphoenolpyruvate carboxykinase 1	118.002	40.2598	8.27713	49.6781	20.7146	13.6468	28.1522	49.1887	108.668	42.3388	227.201	328.948	138.054	71.3649	161.544	92.2631	124.659	140.762	41.126	6.13326	14.7859	3.90894	3.88674
GH_A02G1733	A02	104502794	104506667	TM5573_TM5586_TM5588_TM5599_TM5616_TM5637	qtl3	AT2G22730	Major facilitator superfamily protein	3.87916	3.79924	2.18144	0.325372	1.98985	1.48204	1.62382	2.03007	0.692468	5.11648	11.8588	4.82624	3.41167	3.31929	3.50627	2.86437	2.0743	5.502	5.26116	1.55559	0.826998	0.29821	2.20775
GH_A02G1737	A02	104581227	104584617	TM5573_TM5586_TM5588_TM5599_TM5616_TM5637	qtl3	AT5G65700	Leucine-rich receptor-like protein kinase family protein	80.0364	70.1009	10.413	19.2592	78.0792	65.4608	5.85384	16.0942	29.3713	18.617	112.962	98.4933	146.804	81.9853	43.3031	39.2094	22.7727	23.1967	5.20703	8.82333	8.91285	2.48752	7.22291
GH_A02G1740	A02	104650002	104651090	TM5573_TM5586_TM5588_TM5599_TM5616_TM5637	qtl3	AT2G22790	hypothetical protein	3.18781	1.28478	0.389089	1.82268	0.191626	0.688933	1.54964	0.747888	1.20078	3.63972	0.298089	0.292263	0.76242	0.0841655	0.123972	1.82982	4.94113	1.81553	6.14928	0.167097	0.527739	3.58172	16.4591
GH_A02G1743	A02	104678202	104678782	TM5573_TM5586_TM5588_TM5599_TM5616_TM5637	qtl3	-	-	9.42492	8.27668	2.89551	5.6831	11.9143	11.972	9.25547	2.07527	5.28383	13.502	26.1539	11.3085	11.7272	16.2272	13.756	17.3635	23.0738	10.4056	8.51442	7.68577	19.0582	6.34564	9.34218
GH_A02G1749	A02	104763907	104769039	TM5573_TM5586_TM5588_TM5599_TM5616_TM5637	qtl3	AT5G65770	little nuclei4	14.6404	14.68	2.36449	6.85543	13.9708	10.3688	6.20231	10.2745	6.99265	7.72847	16.1733	23.6946	21.659	18.8285	12.4249	12.4852	11.8561	7.88538	1.15782	5.6467	10.9122	7.71814	14.8404
GH_A02G1752	A02	104786491	104788717	TM5573_TM5586_TM5588_TM5599_TM5616_TM5637	qtl3	AT2G14520	CBS domain protein (DUF21)	1.20572	0.493565	0.137775	0.526656	0.745434	0.34338	1.09433	0.487022	0.797635	1.03499	2.92613	3.89656	3.15835	0.852419	0.445475	0.759105	0.760113	0.227913	1.00215	0.0718627	0.303836	0.11585	0.740368
GH_A02G1754	A02	104792768	104795679	TM5573_TM5586_TM5588_TM5599_TM5616_TM5637	qtl3	AT4G37760	squalene epoxidase 3	1.10576	11.6705	14.9832	0.549469	2.30622	2.44437	5.90241	1.11804	0.772821	3.06863	4.05278	4.36634	7.25183	27.1423	26.3088	9.40641	6.1661	5.5737	1.81697	18.8644	19.0175	16.8276	14.5496
GH_A02G1763	A02	105043816	105046938	TM5573_TM5586_TM5588_TM5599_TM5616_TM5637	qtl3	AT3G49800	BSD domain-containing protein	35.7125	33.3271	10.1144	22.3157	31.4167	30.9495	27.7233	30.5761	23.7596	27.7211	28.2716	37.6211	25.5139	27.2088	29.27	31.0914	37.5885	13.6158	15.8003	17.5898	35.095	38.9765	36.1481
GH_A03G0509	A03	7533182	7536554	TM6263	qtl4	AT2G39570	ACT domain-containing protein	11.299	9.9978	6.72939	8.46855	15.2273	20.7131	15.8142	7.67916	4.43573	11.1223	22.4844	35.7336	21.4943	13.6686	13.7715	10.0421	16.6145	3.31717	2.73337	14.977	11.0113	5.84451	3.66208
GH_A03G0510	A03	7546622	7546933	TM6263	qtl4	AT5G59970	Histone superfamily protein	90.4238	35.9049	312.026	36.2251	27.423	14.361	69.6856	16.1001	7.08828	20.9325	240.749	526.027	252.205	60.6098	130.905	71.4119	62.1932	97.5727	49.9362	8.29585	0.701723	0.499879	0.191819
GH_A03G0511	A03	7573306	7573909	TM6263	qtl4	AT5G59613	ATP synthase	15.8702	14.1642	27.3995	32.789	28.3789	12.5252	12.0292	32.3672	30.4199	17.328	14.7724	21.4584	19.6973	31.15	31.7323	81.812	25.4197	28.198	34.6505	87.3399	42.0898	36.4408	14.3017
GH_A03G0513	A03	7590608	7593964	TM6263	qtl4	AT3G46450	SEC14 cytosolic factor family protein / phosphoglyceride transfer family protein	10.2423	10.478	6.7129	17.9536	13.2183	16.7589	6.59399	21.9106	21.2848	9.26159	7.37926	4.47623	5.65306	14.907	15.8491	17.9856	18.661	7.22257	16.1523	20.9751	23.5706	13.763	15.3623
GH_A03G0514	A03	7597243	7600672	TM6263	qtl4	AT5G59300	ubiquitin-conjugating enzyme E2	53.2396	44.8729	22.1014	25.4161	40.8725	34.6425	30.0624	22.9759	28.1774	28.7992	39.0401	33.7811	37.4292	83.8607	69.1401	66.2527	58.9378	27.3245	49.7489	135.025	137.575	140.037	107.748
GH_A03G0515	A03	7602664	7603799	TM6263	qtl4	-	-	0.092988	0.07615	0.0539937	0	0.110642	0.150559	0	0.0375827	0	0	2.42198	4.60646	4.27765	0.895141	0.594137	0.121327	0.376117	0.838858	0	0.0962053	0.301215	0.113057	0
GH_A03G0522	A03	7754430	7757511	TM6263	qtl4	AT5G02500	heat shock cognate protein 70-1	0.944921	1.32865	0.183887	0.219544	0.538296	0.419249	1.3482	0.137177	0.257613	1.47723	0.0343665	0.048573	0	0.584631	1.05172	0.500878	0.261364	0.13476	0	0.886139	1.11485	3.32334	4.15764
GH_A03G0523	A03	7766266	7770152	TM6263	qtl4	AT1G06720	P-loop containing nucleoside triphosphate hydrolases superfamily protein	16.8871	12.3482	4.29183	10.2362	14.7149	16.2305	6.71985	14.5962	11.1526	9.23419	22.158	18.8254	18.8791	12.7517	11.939	11.7975	8.56726	10.522	4.48987	3.55423	5.19979	3.63973	6.93089
GH_A03G0524	A03	7770721	7776215	TM6263	qtl4	AT1G06720	P-loop containing nucleoside triphosphate hydrolases superfamily protein	4.58589	3.76931	1.02144	3.00596	3.8476	4.87785	2.11609	3.78343	2.12457	2.80365	6.58565	2.79761	2.97762	2.73201	4.11021	5.35278	2.74357	4.27755	0.360056	1.87353	1.57031	1.23649	1.14582
GH_A04G0022	A04	213739	214161	TM8458_TM8477	qtl5	AT3G13310	Chaperone DnaJ-domain superfamily protein	12.63	50.1772	62.0162	24.7422	25.079	15.3312	10.6229	10.3053	5.44304	24.8666	311.778	642.049	234.201	18.3303	21.0863	31.6862	13.4886	3.31391	28.397	3.32869	3.46239	1.38963	2.62213
GH_A04G0025	A04	231397	233975	TM8458_TM8477	qtl5	AT1G55915	zinc ion binding protein	19.7733	16.1882	6.82747	16.4982	12.4347	21.4435	13.3411	13.1498	14.5088	17.7303	24.8425	18.1643	17.5542	19.8735	22.7114	20.4575	19.153	14.895	6.88602	14.8358	12.8572	10.2051	6.26398
GH_A04G0036	A04	368418	372443	TM8458_TM8477	qtl5	AT1G55810	uridine kinase-like 3	4.20423	3.63534	0.501214	0.295359	2.37836	0.789717	0.189076	0.251764	1.6026	0.682999	5.07763	1.12073	0.661867	1.40167	2.80103	4.90199	7.36695	2.68615	3.37091	2.41021	9.96	56.8908	61.7906
GH_A04G0037	A04	388398	394664	TM8458_TM8477	qtl5	AT3G44730	kinesin-like protein 1	3.84502	3.45342	0.636369	0.0281147	0.672877	0.0684103	0	0	0.103936	0.152963	2.28057	1.10122	0.493544	1.11932	1.68789	1.27504	0.609941	1.8845	0.346141	0.239889	0.606142	9.52659	8.09116
GH_A04G0044	A04	435784	442318	TM8458_TM8477	qtl5	AT4G03090	sequence-specific DNA binding transcription factor ATNDX	9.46439	7.42858	2.26393	7.23781	5.00817	10.0809	6.2613	5.88363	4.91348	7.24608	20.2087	23.6856	15.7118	6.62716	7.43759	5.82218	4.4901	5.55382	4.65136	2.09488	2.1083	2.40344	3.44449
GH_A04G0045	A04	446638	448921	TM8458_TM8477	qtl5	AT5G55860	weak chloroplast movement under blue light protein (DUF827)	12.0669	8.83825	0.901037	0.443196	8.08994	1.70566	0.700723	0.523838	1.58071	3.94317	82.5106	25.3866	19.3477	27.2184	20.3529	12.099	8.62827	22.3338	12.6041	4.8836	4.08347	1.06886	1.64543
GH_A04G0051	A04	516049	520911	TM8458_TM8477	qtl5	AT3G07660	flocculation protein (DUF1296)	13.4917	11.2066	1.73559	7.84979	13.3595	17.4575	6.75565	11.8458	8.88887	6.76323	19.5971	12.9978	14.9189	10.1	13.1382	10.2514	10.7639	8.72152	3.03098	3.42454	3.94767	2.31206	7.04317
GH_A04G0052	A04	523493	526073	TM8458_TM8477	qtl5	AT5G55950	Nucleotide/sugar transporter family protein	3.25259	7.42916	4.48909	2.47115	1.77713	2.08607	0.628371	2.64533	2.2594	0.46364	12.2486	9.88449	11.5225	7.04472	9.99354	10.2068	33.4106	13.2162	6.01185	2.35414	8.38958	55.5158	48.8115
GH_A04G0056	A04	572095	572703	TM8458_TM8477	qtl5	-	-	50.8718	58.5783	28.0966	0	12.9889	0.172566	0.645854	0.365183	0.242727	0.755327	53.5626	61.2504	29.7432	43.8554	42.6944	19.3292	27.0803	27.5728	15.3712	0.623179	0.214689	0	0
GH_A04G0057	A04	574367	579094	TM8458_TM8477	qtl5	AT4G26630	DEK domain-containing chromatin associated protein	118.705	73.1922	21.7869	46.6239	75.3081	65.1793	28.8686	40.8248	43.5373	52.4872	217.965	319.339	241.074	138.639	98.1233	104.503	97.3411	146.948	34.5248	24.1843	24.1139	26.7402	36.1449
GH_A04G0059	A04	595474	598390	TM8458_TM8477	qtl5	AT1G55880	Pyridoxal-5'-phosphate-dependent enzyme family protein	3.63664	2.81879	1.9524	1.14528	2.73281	3.2279	1.42523	1.94552	2.13825	1.35905	5.53697	2.98403	3.36323	4.12849	3.63827	2.79577	2.39162	1.75677	0	1.80665	1.54504	1.23222	0.095931
GH_A04G0063	A04	653679	654907	TM8458_TM8477	qtl5	AT1G55900	Haloacid dehalogenase-like hydrolase (HAD) superfamily protein	2.06158	2.98425	0.607396	1.30174	1.39791	0.359234	0.171365	0	0.287645	0	0.815737	0.836016	2.14448	4.87247	3.22569	0.985578	1.51692	1.61783	0	3.37954	4.31005	8.83822	0
GH_A04G0068	A04	716118	718685	TM8458_TM8477	qtl5	AT3G05660	receptor like protein 33	0	0.0758433	0.032491	0	0	0.113598	0.048039	0	0.0864067	1.74626	0.052112	0	0	0	0	0	0.0268193	0.0101767	0.256154	0	0	0	5.64663
GH_A04G0163	A04	2388669	2391727	TM8600_TM8616_TM8636_TM8644	qtl6	AT1G50710	HAUS augmin-like complex subunit	11.4623	14.2871	3.25661	2.51454	4.70227	3.65571	4.5343	1.96787	3.43938	7.74058	5.5847	3.94078	1.9159	5.7972	7.19974	8.27233	7.53773	4.31276	3.06262	5.02559	8.8717	22.0707	11.7743
GH_A04G0165	A04	2420863	2423101	TM8600_TM8616_TM8636_TM8644	qtl6	AT3G20395	RING/U-box superfamily protein	0.0477523	0.138399	0.563803	9.24518	0.124879	0.506268	0.126322	3.98367	0.909254	0	0.396919	0.803486	2.32935	5.78605	2.63571	18.4561	19.8771	1.52718	0	132.646	281.556	228.92	6.92245
GH_A04G0169	A04	2472224	2477055	TM8600_TM8616_TM8636_TM8644	qtl6	AT5G54920	polyadenylate-binding protein interacting protein	6.28564	4.38924	1.60389	3.9331	4.44239	4.03068	3.31743	2.46343	3.94993	4.16825	13.3029	13.2728	10.6369	7.5434	6.75097	5.34914	5.12413	7.29156	3.27043	2.56055	1.75431	2.4617	4.49016
GH_A04G0172	A04	2529327	2532761	TM8600_TM8616_TM8636_TM8644	qtl6	AT1G28570	SGNH hydrolase-type esterase superfamily protein	0	0.0721173	9.82573	1.66715	0.43781	1.663	2.1316	0.464334	0	0.227449	0.428832	1.13537	1.29919	43.3587	54.5724	0.950169	0.596344	3.44046	0.046438	18.8434	2.93884	0.170421	0
GH_A04G0173	A04	2567869	2570145	TM8600_TM8616_TM8636_TM8644	qtl6	AT1G28570	SGNH hydrolase-type esterase superfamily protein	38.8622	67.073	0.101226	2.31404	1.60253	2.51708	0.356745	2.01791	21.7802	0.099825	0.121043	0.228648	0.294876	0.670921	1.36909	8.90084	10.7076	0.568213	18.4328	3.35837	15.0363	19.0792	139.688
GH_A04G0179	A04	2694960	2697004	TM8600_TM8616_TM8636_TM8644	qtl6	AT5G54890	RNA-binding CRS1 / YhbY (CRM) domain-containing protein	4.10509	3.79782	2.23549	1.56239	3.46622	3.17837	3.62912	3.05119	2.85782	5.48124	11.9891	8.67384	4.57255	2.77342	3.70356	5.71533	3.47858	3.92073	10.2621	1.45117	1.82781	0.801422	3.37002
GH_A04G0231	A04	4334011	4336954	TM8730_TM8731	qtl7	AT4G27270	Quinone reductase family protein	68.6774	131.358	52.8426	131.248	26.8785	33.9883	32.976	251.956	188.03	33.7973	7.13947	12.9846	29.5811	650.504	644.903	81.8935	162.693	21.2891	37.5826	527.559	479.481	468.589	454.826
GH_A04G0239	A04	4470897	4472024	TM8730_TM8731	qtl7	AT5G54470	B-box type zinc finger family protein	9.27818	29.0226	23.6101	0.159542	2.13419	1.10057	0.367637	2.72451	1.31678	0.702473	100.463	115.633	89.8635	9.03798	15.1342	8.92262	8.96366	4.98115	13.0499	3.4605	4.54097	8.63577	6.22917
GH_A04G0243	A04	4558007	4560166	TM8730_TM8731	qtl7	AT5G11340	Acyl-CoA N-acyltransferases (NAT) superfamily protein	3.52417	1.94795	2.64513	1.09621	3.58901	2.15247	1.57501	1.40763	2.21781	7.18653	7.43403	6.52593	4.30882	3.79937	3.267	3.96368	3.59967	4.10967	5.23855	2.00357	0.974662	0.843714	1.6578
GH_A04G0244	A04	4561989	4565401	TM8730_TM8731	qtl7	AT4G27350	membrane lipoprotein lipid attachment site-like protein%2C putative (DUF1223)	11.9217	21.8603	6.24277	12.4934	12.8391	10.6203	30.4577	11.8074	5.7641	25.0539	4.07196	4.61198	6.21013	4.05453	3.73691	7.30178	10.2667	7.11339	9.77495	1.64346	3.32636	76.1394	52.7418
GH_A04G0247	A04	4601556	4608004	TM8730_TM8731	qtl7	AT5G54260	DNA repair and meiosis protein (Mre11)	3.21656	2.30042	1.30547	0.917767	2.02827	2.58386	0.886194	1.19205	0.471518	0.031892	4.10717	8.20145	5.19145	2.90632	3.43625	2.01043	2.28767	2.72545	0	0.618163	0.671994	0.296811	0.027631
GH_A04G0249	A04	4615376	4624343	TM8730_TM8731	qtl7	AT5G54280	myosin 2	5.50097	4.82726	1.49479	0.999767	1.92156	2.44633	1.25659	0.706779	0.411271	0.155523	5.50185	4.01089	6.45808	5.91817	6.06657	5.37684	2.24399	5.26719	0.043147	5.89829	3.49002	2.18772	0.122744
GH_A04G0250	A04	4632728	4641331	TM8730_TM8731	qtl7	-	-	16.0609	16.6944	1.34019	1.07508	1.77497	1.2516	1.00177	0.602439	0.796459	1.22832	12.8334	11.4061	19.3828	22.2178	21.0958	9.57849	6.07757	9.22048	0.217962	29.8144	18.1811	12.0599	1.27279
GH_A04G0251	A04	4659671	4663567	TM8730_TM8731	qtl7	AT5G54310	ARF-GAP domain 5	46.7942	52.8641	11.4014	26.3566	31.0994	36.7885	37.5656	41.6508	29.0797	39.1505	43.3567	24.0817	32.9817	43.1713	37.639	25.9295	49.6333	20.6262	13.1901	30.868	63.7595	41.6786	42.2387
GH_A04G1558	A04	85772591	85775864	TM9907	qtl8	AT2G14530	TRICHOME BIREFRINGENCE-LIKE 13	5.21469	6.43929	4.37924	3.32468	8.95961	6.17673	6.34165	2.18759	2.84156	9.17775	5.14291	3.61243	2.69487	9.41814	10.1912	6.99888	6.82183	5.71987	5.42502	4.28994	6.71702	4.04888	5.27197
GH_A04G1560	A04	85808077	85811090	TM9907	qtl8	AT2G16090	RING/U-box superfamily protein	11.8579	8.96475	4.03481	8.12111	11.848	11.7653	7.04549	15.6984	10.0094	9.06559	19.3574	8.54653	7.60752	4.50177	8.43638	12.2025	13.4189	11.9487	9.17673	2.56036	3.41459	3.61411	4.57721
GH_A04G1562	A04	85817314	85818337	TM9907	qtl8	AT2G16060	hemoglobin 1	15.4158	2.72454	1.39756	7.51571	15.8528	18.8858	27.9027	26.0266	12.5444	15.6013	21.0991	13.5333	47.0942	0.848271	0	1.99949	7.46284	2.6786	3.92174	0.424872	0.538609	0.984783	0.794968
GH_A04G1589	A04	86056598	86059008	TM9907	qtl8	AT4G06676	etoposide-induced protein	10.8217	7.45847	3.14893	12.2273	7.16395	8.45404	5.23369	9.97412	12.7128	6.36238	8.12048	6.07605	6.78942	8.99518	9.59526	7.33259	9.77607	4.07151	2.40603	8.90647	11.4325	14.4084	10.7041
GH_A05G1065	A05	9473201	9477025	TM10467_TM10473	qtl9	AT5G60720	electron transporter%2C putative (Protein of unknown function%2C DUF547)	2.91995	6.16919	0.354708	0.316576	0.695293	0.242601	0.238932	0.250626	1.44177	0.364705	1.27621	0.381058	0.332218	0.195369	0.718778	2.74201	15.3553	0.420946	1.37067	0.125301	0.94432	26.4384	20.57
GH_A05G1068	A05	9495771	9499587	TM10467_TM10473	qtl9	AT5G60760	P-loop containing nucleoside triphosphate hydrolases superfamily protein	9.63821	2.69813	0.622355	10.0905	2.38061	0.886128	5.01315	8.93829	5.96106	4.82566	15.9891	15.8944	9.26692	3.14274	8.42618	14.3898	5.49116	14.0391	9.64146	1.65772	0.519685	0.199714	0.953519
GH_A05G1072	A05	9556364	9556588	TM10467_TM10473	qtl9	-	-	0.580515	3.19448	5.00624	0.310815	0.762653	0.0852307	0.0626677	0.291702	0.433791	0	1.42284	28.3218	108.154	766.343	555.486	10.5178	7.39272	18.8399	5.66493	444.413	86.7351	537.466	83.3885
GH_A05G1074	A05	9583273	9584849	TM10467_TM10473	qtl9	AT5G60800	Heavy metal transport/detoxification superfamily protein	0.0943587	0.1971	0.885874	0.0237373	0.594055	0	0	0.0388687	0.020043	0.13702	34.4878	31.5791	17.4271	27.6571	23.9859	19.7718	2.85647	6.395	0.756281	39.0291	14.3692	2.35686	3.42602
GH_A05G1079	A05	9642735	9644261	TM10467_TM10473	qtl9	AT3G44960	shugoshin	6.99233	5.16972	8.22851	4.82479	1.11834	0.557828	0.0742387	0.521289	2.62033	0.828066	20.4569	18.4137	8.9879	6.07695	8.05355	2.458	4.3675	4.33553	3.16268	0.389133	0.139833	0.0112257	0.214507
GH_A05G1081	A05	9656634	9658344	TM10467_TM10473	qtl9	AT2G30020	Protein phosphatase 2C family protein	22.774	32.1992	7.42991	7.38275	4.30817	13.8936	4.83553	13.4103	10.6611	3.4902	21.1149	80.2361	50.9005	1.93685	1.62562	26.2547	1.07186	4.51514	0	1.99811	0.887093	0.350953	0.437905
GH_A05G1082	A05	9664747	9666978	TM10467_TM10473	qtl9	AT5G58590	RAN binding protein 1	79.7945	92.0456	42.2091	32.4263	71.8669	50.2628	30.1273	35.7457	27.8559	46.7136	45.4413	89.2069	76.7607	177.735	159.03	68.4996	62.2639	57.7692	43.9075	136.427	142.107	115.126	91.9921
GH_A05G1083	A05	9669910	9674052	TM10467_TM10473	qtl9	AT5G58320	Kinase interacting (KIP1-like) family protein	9.50279	10.9659	2.59627	8.74475	10.1216	10.5218	10.6168	9.21962	4.70404	15.4712	11.2586	8.66991	6.72591	18.5772	17.9356	14.7975	14.0877	8.25443	2.10844	19.2138	27.7508	36.5427	54.4897
GH_A05G1084	A05	9676159	9678359	TM10467_TM10473	qtl9	AT3G51780	BCL-2-associated athanogene 4	9.63691	28.9356	0.740378	0.949898	2.22733	0.940925	0.789701	1.09108	4.8198	0.273798	1.51496	0.768293	0.489813	0.56302	0.376715	18.1601	83.0517	7.24182	5.31658	0.427756	31.155	285.027	79.5437
GH_A05G1085	A05	9683864	9684278	TM10467_TM10473	qtl9	AT5G58575	SAGA-associated factor-like protein	3.68803	2.22195	1.23062	1.63632	1.44032	2.40753	2.49663	0.700505	0.685452	1.14097	7.29899	5.87011	6.20939	4.87612	2.83464	4.513	4.05105	0.949699	3.82656	2.53877	3.40086	1.08983	0.888187
GH_A05G1086	A05	9685784	9686149	TM10467_TM10473	qtl9	-	-	0	0.836993	0.9689	0.616083	0.080971	1.11463	0.104405	0.0595013	0.649486	0.077278	0	0.188391	0.177141	0	0	0	0.0240703	0	0	0	0.0440447	0.116126	3.21459
GH_A05G1090	A05	9719361	9723067	TM10467_TM10473	qtl9	AT4G18640	Leucine-rich repeat protein kinase family protein	0.48647	0.41601	0.0732567	1.06674	0.425839	0.535702	1.13099	0.763806	0.35953	0.879361	0.73129	1.88343	0.921988	0.230218	0.321833	1.63374	0.716084	0.532757	0	2.09313	4.22971	12.9094	20.3918
GH_A05G1091	A05	9735174	9735896	TM10467_TM10473	qtl9	AT1G07090	LIGHT-DEPENDENT SHORT HYPOCOTYLS-like protein (DUF640)	43.2544	21.6937	1.62753	1.05664	30.5192	8.29015	2.46224	0.433861	8.71948	1.11423	103.846	21.0518	35.8869	17.6662	15.9995	42.9701	29.2307	8.50071	4.28613	12.932	20.1413	27.6622	14.7399
GH_A05G1093	A05	9742627	9744074	TM10467_TM10473	qtl9	AT5G58470	TBP-associated factor 15B	3.58301	3.99502	1.55015	3.25782	3.69222	6.90067	3.06304	4.54535	3.6284	2.55788	20.5395	17.4512	17.5654	8.9681	7.01767	19.2375	6.5523	10.519	0.800443	4.70176	3.53987	2.20741	1.26625
GH_A05G1094	A05	9745357	9747393	TM10467_TM10473	qtl9	AT2G30120	protein FLC EXPRESSOR	5.9239	4.0365	2.46854	5.28409	5.42845	7.17623	4.1598	7.15872	9.02798	5.60531	11.1651	10.347	9.44121	4.47165	4.75565	10.7471	3.95351	3.66368	2.35348	1.87712	1.97928	2.94717	2.15516
GH_A05G1100	A05	9785226	9794058	TM10467_TM10473	qtl9	AT5G58450	Tetratricopeptide repeat (TPR)-like superfamily protein	7.1315	5.66312	2.36862	2.92681	5.67371	5.33736	1.40951	2.7938	2.24519	3.89552	9.12894	5.42831	3.834	6.30037	5.76568	7.29001	4.63467	6.88467	1.81633	3.85959	3.57168	2.89789	3.38072
GH_A05G1105	A05	9857896	9873741	TM10467_TM10473	qtl9	AT5G49810	methionine S-methyltransferase	11.5947	11.803	3.15102	18.0018	14.2354	14.8757	7.92885	7.35075	14.8888	11.593	5.20573	4.28076	3.24477	19.8449	24.7804	10.4533	9.12207	3.87543	0.808108	10.4024	11.1014	5.73369	8.78868
GH_A05G1106	A05	9875393	9884803	TM10467_TM10473	qtl9	AT4G24270	EMBRYO DEFECTIVE 140	17.6821	14.0965	5.58422	9.76545	11.7215	15.5342	9.31011	9.35116	8.83595	13.2281	23.6916	11.3668	9.28364	9.46633	14.6002	16.1156	13.5674	9.14366	3.6118	5.18188	7.01198	5.86288	7.11072
GH_A05G1358	A05	12400467	12409025	TM10533	qtl10	AT1G17720	Protein phosphatase 2A%2C regulatory subunit PR55	12.5314	13.4123	5.12983	6.30912	9.20066	11.9748	7.14823	3.1317	6.005	15.4856	20.2483	13.807	11.1174	9.37734	10.7647	9.99982	8.67695	10.8328	4.69852	4.19186	5.69256	4.4153	4.77445
GH_A05G1363	A05	12452942	12463656	TM10533	qtl10	AT3G13690	kinase with adenine nucleotide alpha hydrolases-like domain-containing protein	0.558887	0.115056	0.2688	0.165856	0.729833	0.221551	0.0824887	0.106503	0.235267	0.146215	10.7665	3.32146	3.80099	1.20321	3.28535	1.17957	1.4409	1.27375	1.13548	0.275302	0.183707	0	0.106166
GH_A05G1365	A05	12495879	12500793	TM10533	qtl10	AT1G55150	DEA(D/H)-box RNA helicase family protein	10.9069	9.17307	5.20661	14.674	15.2112	15.2895	6.33992	24.2449	17.759	8.08366	17.8133	16.9107	25.0746	12.6785	12.6789	18.1458	11.4266	14.9021	4.5118	6.44107	4.94901	4.44241	2.67191
GH_A05G1368	A05	12555647	12558107	TM10533	qtl10	AT1G55110	indeterminate(ID)-domain 7	48.7678	54.2352	10.1529	44.336	70.9964	78.8892	14.7433	22.3579	65.4605	7.86407	107.757	141.365	111.435	31.5068	37.0148	38.176	23.2452	54.8445	11.86	9.06703	8.23854	3.32407	7.41653
GH_A05G1371	A05	12576286	12577412	TM10533	qtl10	AT1G29580	mediator of RNA polymerase II transcription subunit	12.295	7.99946	5.38004	6.55817	8.19929	9.11517	4.61438	3.48572	7.05685	11.1022	19.5613	13.2984	12.2212	6.24003	8.84861	13.0303	7.7934	12.3133	5.21748	4.15963	6.45643	2.61252	4.75742
GH_A05G1373	A05	12588297	12589052	TM10533	qtl10	AT1G17620	Late embryogenesis abundant (LEA) hydroxyproline-rich glycoprotein family	16.115	45.1163	1.68312	2.726	10.6484	8.95871	6.84276	1.4628	9.51789	5.95993	4.16375	3.57132	8.96194	191.935	308.463	190.31	238.94	36.886	77.9419	248.018	2023.24	2528.13	4126.44
GH_A05G1374	A05	12597330	12602104	TM10533	qtl10	AT5G56890	Protein kinase superfamily protein	9.50577	15.1729	5.75988	3.94835	14.0489	16.7335	4.56046	15.1353	6.70254	8.1241	2.01884	1.42903	1.61417	13.5182	17.702	11.458	5.1407	2.62486	0.551431	16.6272	31.6675	8.79108	12.1644
GH_A05G1376	A05	12611107	12620358	TM10533	qtl10	AT3G13870	Root hair defective 3 GTP-binding protein (RHD3)	16.9977	15.2208	3.51447	14.8609	20.2848	22.0425	15.8818	16.0109	16.3353	16.7191	8.09632	3.90294	3.73107	7.11931	12.7037	22.1873	13.1485	11.9312	3.48186	14.0136	23.258	38.9012	35.5434
GH_A05G1378	A05	12661612	12663300	TM10533	qtl10	AT1G72670	IQ-domain 8	1.4343	1.90375	0.726254	0	0.916987	0.045693	0.0462847	0.0360583	0.0117663	0.356518	7.52026	4.03019	1.65566	2.91512	4.19516	1.06367	0.878385	3.31922	0.910639	0.193503	0.781178	0.0236517	0.445147
GH_A05G1384	A05	12713313	12716898	TM10533	qtl10	AT1G17520	Homeodomain-like/winged-helix DNA-binding family protein	7.60623	6.24434	5.27794	2.30169	7.26519	7.91292	5.60225	5.20794	2.83688	5.09829	12.9386	17.2961	10.8758	5.01934	5.79217	8.44434	5.21176	6.16177	2.83865	2.48952	2.48773	1.84287	1.59133
GH_A05G1387	A05	12730094	12732139	TM10533	qtl10	AT1G72770	HYPERSENSITIVE TO ABA1	24.6364	24.484	11.3777	21.2097	34.2989	39.539	33.6087	15.8004	22.1733	36.3338	61.4205	130.363	86.0131	46.5141	32.0751	34.053	29.9721	17.8917	16.252	14.807	14.6062	7.31204	6.1543
GH_A05G1389	A05	12763760	12764815	TM10533	qtl10	AT1G72820	Mitochondrial substrate carrier family protein	3.21427	3.60967	1.02483	7.72819	5.85349	5.09183	3.76333	4.10169	9.48254	1.60448	36.4455	33.3409	20.1781	9.89979	6.42611	6.06463	4.77578	3.429	0.988735	1.74931	1.10035	5.9441	2.3955
GH_A05G1479	A05	13566762	13570917	TM10595_TM10597	qtl11	AT1G72280	endoplasmic reticulum oxidoreductins 1	13.3762	11.7061	3.68596	15.8446	18.8285	16.0564	16.03	19.1431	12.6747	20.0246	26.5049	13.4807	12.2841	13.4859	13.9854	25.3267	19.7853	11.723	11.6877	10.137	14.7752	10.2005	7.64067
GH_A05G1481	A05	13584108	13586990	TM10595_TM10597	qtl11	AT1G30220	inositol transporter 2	0.392449	0.278551	0.162581	4.11195	0.268586	0.264547	0.0405177	4.26418	6.82821	0.252691	20.5472	6.50206	3.14532	1.99544	27.3081	8.24004	3.43148	4.04382	0	0.283691	0.533244	0.0573593	0
GH_A05G1483	A05	13619817	13621049	TM10595_TM10597	qtl11	AT4G18390	TEOSINTE BRANCHED 1%2C cycloidea and PCF transcription factor 2	10.969	0.871591	17.0749	36.7159	10.8758	42.3844	47.2133	22.8971	8.54984	33.9787	26.9601	39.8163	21.8996	38.704	56.5896	12.9383	11.4886	9.38643	8.03957	13.2525	6.40929	3.63673	2.13262
GH_A05G1494	A05	13757507	13758707	TM10595_TM10597	qtl11	AT1G30070	SGS domain-containing protein	0.121801	0.595143	0.857238	0	0.405868	0.316964	0	0.0238263	0	0.049503	0.0622085	1.22681	0.906262	4.85422	5.41771	1.38605	1.6304	0.479239	0.403673	5.6544	1.5265	0.871039	0.833304
GH_A05G1498	A05	13822055	13824194	TM10595_TM10597	qtl11	AT1G29990	prefoldin 6	8.14488	7.25894	15.3217	8.35675	6.54416	7.7506	12.8005	5.28368	5.83324	18.6784	16.3216	25.9657	21.9143	13.9751	10.8104	13.911	12.7854	5.33303	18.409	11.8555	6.26127	3.48664	2.31349
GH_A05G1502	A05	13895575	13897007	TM10595_TM10597	qtl11	AT2G34480	Ribosomal protein L18ae/LX family protein	11.6834	10.4818	12.2551	8.28352	16.6904	10.7583	9.7284	8.46277	9.85958	10.2779	16.1676	10.9196	18.7479	11.1829	11.8112	7.69334	9.04754	7.67633	13.5183	4.90481	5.22003	4.31062	3.85769
GH_A05G1506	A05	13918809	13922429	TM10595_TM10597	qtl11	AT5G46290	3-ketoacyl-acyl carrier protein synthase I	16.571	16.6153	25.3432	2.30934	24.4271	13.3516	16.8595	1.0153	1.69396	19.7197	22.5801	5.0601	4.62724	56.9989	80.1588	24.9673	22.2654	27.3497	5.50378	57.3962	39.0946	37.5454	35.7846
GH_A05G2289	A05	22450262	22451133	TM10955_TM10960_TM10962_TM10966_TM10974	qtl12	AT1G78020	senescence-associated family protein%2C putative (DUF581)	24.5244	29.1562	6.85206	0.157581	0.148249	0.738888	1.09353	0	0.116812	5.96844	6.05051	6.00228	10.0764	18.8347	38.5286	7.43435	16.7627	0.507102	6.79666	5.05075	19.3858	21.3821	33.6269
GH_A05G2292	A05	22486982	22490534	TM10955_TM10960_TM10962_TM10966_TM10974	qtl12	AT1G78010	tRNA modification GTPase	1.44262	1.90992	1.67059	0.347989	1.42767	1.46556	1.02534	0.837551	0.388689	2.24785	3.97994	2.45784	1.57782	2.02944	2.49086	1.89229	1.31254	2.74214	1.1882	0.473378	0.419069	0.680895	0.950904
GH_A05G2302	A05	22690516	22691819	TM10955_TM10960_TM10962_TM10966_TM10974	qtl12	AT3G06060	NAD(P)-binding Rossmann-fold superfamily protein	0.32282	0.460268	0.0819153	0.324873	1.03536	0.0717317	0.63088	0.086847	0.0753117	0	0.0571085	0	0.844371	19.4363	6.99962	13.0836	8.1871	4.1832	0	93.5277	79.3022	76.1091	36.6373
GH_A05G2312	A05	22780664	22781992	TM10955_TM10960_TM10962_TM10966_TM10974	qtl12	AT1G36730	Translation initiation factor IF2/IF5	28.0648	14.3615	6.77188	29.2966	38.5163	27.9647	17.6253	42.6645	27.9869	16.1063	30.8948	16.5626	17.4489	22.3025	13.0786	43.0128	35.684	12.4917	9.58703	25.8569	37.7933	83.8089	80.2312
GH_A05G2315	A05	22832062	22836323	TM10955_TM10960_TM10962_TM10966_TM10974	qtl12	AT5G64610	histone acetyltransferase of the MYST family 1	12.8723	11.0992	7.3392	8.34473	10.4496	11.6466	8.62139	6.46284	5.60851	9.50531	36.7582	35.8322	30.4523	11.2347	10.8315	13.4961	12.0605	11.1339	12.8339	5.40066	5.6038	9.97737	11.3273
GH_A05G2316	A05	22837977	22839066	TM10955_TM10960_TM10962_TM10966_TM10974	qtl12	AT1G77780	Glycosyl hydrolase superfamily protein	0.0285033	0	0	0	0	0	0	0.0660153	0	0	0.099089	0	0	0	0	0.247867	0	2.21621	2.77052	0.13916	1.948	35.6111	237.429
GH_A05G2318	A05	22850619	22855303	TM10955_TM10960_TM10962_TM10966_TM10974	qtl12	AT4G08500	MAPK/ERK kinase kinase 1	10.8869	10.0579	2.52595	5.77653	8.47496	10.5028	11.3208	10.9877	3.41783	12.7421	12.9553	15.1118	11.0234	5.1562	5.73374	9.49279	5.85541	6.85838	2.86221	3.23245	3.66435	3.51856	2.02748
GH_A05G2323	A05	22919653	22925441	TM10955_TM10960_TM10962_TM10966_TM10974	qtl12	AT1G77720	putative protein kinase 1	2.22849	1.48418	0.892966	0.0527623	0.611321	0.287373	0.0748767	0.0427783	0.0681373	0.431426	7.21864	4.67295	4.49373	4.83879	5.02854	1.49293	0.924777	3.94196	0.346292	1.24847	0.933266	0.504853	0.644713
GH_A05G2325	A05	22933353	22938348	TM10955_TM10960_TM10962_TM10966_TM10974	qtl12	AT1G38131	O-fucosyltransferase family protein	4.05614	3.58139	1.41504	0.0686907	2.49837	0.937684	0.593447	0.0729747	0.219316	1.44209	3.4292	1.63485	1.55703	3.86372	4.5456	1.57853	0.531702	2.19519	1.64458	0.565834	0.162747	0.033564	0.094816
GH_A05G2327	A05	22958286	22958849	TM10955_TM10960_TM10962_TM10966_TM10974	qtl12	AT4G36020	cold shock domain protein 1	1.95762	3.08653	4.57941	1.79987	1.44545	2.86137	6.1833	0.493985	0.277852	4.86842	0.313725	1.34126	0.636591	5.7246	3.54693	3.66016	1.09082	0.839158	0	13.186	4.96563	23.6998	7.13696
GH_A05G2987	A05	36794480	36796657	TM11708_TM11709	qtl13	AT3G09830	Protein kinase superfamily protein	2.3861	1.49132	1.39026	0.458263	1.81023	1.44776	0.863054	0.449824	1.0204	2.21548	3.08819	1.07566	1.40682	1.60695	2.41254	0.809405	1.32172	0.942123	2.20328	0.993482	1.13781	0.0899753	0.476352
GH_A05G2988	A05	36802461	36803732	TM11708_TM11709	qtl13	AT3G57120	Protein kinase superfamily protein	2.24362	3.61926	0.941161	3.4949	3.1872	3.55713	2.41764	4.11681	5.45761	2.34887	0.955206	1.38906	2.03888	4.38794	4.6269	2.54425	2.4549	0.479344	2.87407	1.75216	6.73305	9.77294	5.76892
GH_A05G2989	A05	36820554	36823031	TM11708_TM11709	qtl13	AT3G54826	Zim17-type zinc finger protein	6.2287	6.28106	17.3971	9.25182	11.9587	8.49933	13.7325	14.9595	7.99279	8.88813	18.4272	30.9342	27.4288	7.72937	8.0631	5.43051	7.94763	2.3133	20.7824	2.65543	4.42304	1.80991	1.21314
GH_A06G0824	A06	19063191	19063556	TM14156	qtl14	AT2G06255	ELF4-like 3	2.96286	7.30073	32.6948	7.06379	5.1636	1.36402	3.67782	1.99519	8.56575	0.791509	24.7348	56.8208	42.9778	1.7329	1.89486	0.724606	1.91982	0.188787	3.90671	0.0339577	0.174613	0.123325	0
GH_A06G0826	A06	19323502	19324567	TM14156	qtl14	AT5G35550	Duplicated homeodomain-like superfamily protein	3.19199	0.307015	0.0642237	0	3.75596	0	0.627305	0.0163173	0	0.872411	1.08246	2.43591	2.18901	21.8235	23.8484	4.33193	0.67926	0.591252	0	1.34208	0.116059	0	0.120904
GH_A06G2184	A06	124745004	124746798	TM18476_TM18479_TM18480	qtl15	AT2G19730	Ribosomal L28e protein family	121.406	93.5793	162.687	30.0483	113.389	79.728	69.6061	27.3559	35.3674	67.2215	78.6373	52.85	69.2299	305.601	266.636	111.369	97.1057	72.0446	195.39	311.526	326.058	237.841	130.502
GH_A06G2187	A06	124755429	124757328	TM18476_TM18479_TM18480	qtl15	AT3G13780	SMAD/FHA domain-containing protein	1.77666	0.583286	0.969439	0.446856	0.905772	0.800973	0.457586	0.105652	0.353575	0.80753	2.38937	4.24859	1.28112	2.07067	1.42906	0.836203	0.644679	2.83619	0	0.336473	0.106924	0.0813033	0.150923
GH_A06G2188	A06	124759432	124765728	TM18476_TM18479_TM18480	qtl15	AT2G19520	Transducin family protein / WD-40 repeat family protein	7.31092	3.78315	5.04883	0.599298	3.30698	0.661664	0.936775	0.596479	0.864798	1.42608	18.0474	16.1553	6.19784	7.59662	11.8945	9.76101	4.43002	8.81458	2.56941	2.05299	1.63136	0.748657	0.605135
GH_A06G2189	A06	124768427	124772988	TM18476_TM18479_TM18480	qtl15	AT3G13772	transmembrane nine 7	76.6232	57.3559	19.6618	23.5488	48.582	42.3862	37.4576	22.3358	18.1031	31.6817	67.3444	53.5974	48.4759	98.9558	100.868	78.3734	96.9719	71.1579	18.9024	77.341	66.3034	70.0022	36.9291
GH_A06G2193	A06	124790213	124790977	TM18476_TM18479_TM18480	qtl15	AT1G17620	Late embryogenesis abundant (LEA) hydroxyproline-rich glycoprotein family	0.0547957	0	0	0	0	0	0	0.0590843	0.0206717	0.057938	0	0.031865	0	0	0	0	0.0258457	0	0.035014	0.094173	0.131709	0.201538	480.001
GH_A06G2194	A06	124793918	124801796	TM18476_TM18479_TM18480	qtl15	AT3G13870	Root hair defective 3 GTP-binding protein (RHD3)	1.11461	0.874105	0.0456337	0.382742	0.554052	0.309457	0.17992	1.15493	1.35152	0.752841	0.65416	0	0.0135263	0.381642	0.803236	1.72927	1.50432	0.904595	1.5671	2.61157	3.577	3.8687	4.09352
GH_A06G2218	A06	125050269	125051618	TM18476_TM18479_TM18480	qtl15	AT3G61140	COP9 signalosome complex subunit 1	3.76404	3.13784	1.04561	2.52335	3.19508	3.52933	1.98526	2.70639	1.31651	6.88541	20.1715	12.4886	10.3041	4.76116	5.7059	9.95453	4.84198	4.81147	3.41622	4.33767	5.16688	1.95283	5.89107
GH_A06G2223	A06	125100909	125106008	TM18476_TM18479_TM18480	qtl15	AT1G17370	oligouridylate binding protein 1B	28.269	29.2676	8.80507	18.4203	27.04	29.425	21.481	25.8392	21.5135	24.873	28.8192	18.9166	22.8992	38.7308	38.0334	25.5939	26.7809	19.0562	14.9952	43.8511	58.4216	48.2578	48.4013
GH_A06G2224	A06	125111834	125114258	TM18476_TM18479_TM18480	qtl15	AT3G14160	2-oxoglutarate-dependent dioxygenase family protein	11.8612	10.8879	2.4977	16.0446	16.5709	23.8454	13.3316	15.8016	18.8216	6.9595	33.0948	33.1926	30.4774	21.0826	15.4783	13.5738	18.4394	9.86466	7.15917	7.12415	8.02077	6.60572	5.24026
GH_A07G1325	A07	23287552	23311517	TM19630_TM19643_TM19654	qtl16	AT5G53090	NAD(P)-binding Rossmann-fold superfamily protein	1.31647	1.29884	1.2046	0.560405	0.765521	1.32986	0.801254	0.326711	0.668836	2.07924	1.2163	3.07237	1.10393	0.838342	1.37387	2.10758	0.548073	1.35523	1.57724	1.04952	0.640986	0.30045	0
GH_A07G1326	A07	23350049	23353759	TM19630_TM19643_TM19654	qtl16	AT1G50510	indigoidine synthase A family protein	8.3159	7.72712	3.16525	3.44511	6.89446	5.09743	4.24233	1.02774	2.06193	1.51571	3.69665	4.68445	5.12343	9.22386	10.5992	7.33367	8.11436	2.63636	0.621982	4.36291	5.00131	4.35613	0.668206
GH_A07G1331	A07	23448866	23458131	TM19630_TM19643_TM19654	qtl16	AT5G12400	PHD-finger and DNA binding domain-containing protein	3.28597	3.22362	0.423888	2.55913	2.90435	3.72894	3.49361	4.02536	2.37894	2.43099	5.42477	5.87224	4.29453	2.31784	2.94961	5.17764	3.57685	4.37587	0.691007	1.17121	0.959343	0.815317	1.12367
GH_A07G1334	A07	23496685	23497771	TM19630_TM19643_TM19654	qtl16	AT1G50490	ubiquitin-conjugating enzyme 20	27.7911	16.5228	23.6717	0	5.12866	0	0.134856	0.238431	0.18203	1.37489	46.8269	31.3377	10.7376	13.7539	19.5342	8.17567	13.3717	9.20953	22.1753	0.641818	0.104223	0	0.221441
GH_A07G1338	A07	23545497	23550238	TM19630_TM19643_TM19654	qtl16	AT5G12440	CCCH-type zinc fingerfamily protein with RNA-binding domain-containing protein	2.57037	2.45043	2.21675	0.323499	1.39975	2.12932	0.460007	0.551096	0.230902	1.87316	16.7438	5.36694	3.11444	4.09482	8.60536	4.30693	2.39598	10.161	0.868741	1.92948	0.365412	0.110916	0
GH_A07G2169	A07	88878009	88879561	TM21101_TM21107_TM21108	qtl17	AT5G35735	Auxin-responsive family protein	13.6833	3.2601	0.402684	30.0554	6.1611	10.8894	22.7591	36.5884	5.46695	0	0.299277	0.24421	1.24794	1.02528	3.0434	11.6031	12.7657	1.31831	0	27.2394	71.5218	13.4369	0
GH_A07G2171	A07	88902276	88905828	TM21101_TM21107_TM21108	qtl17	AT5G48160	potyvirus VPg interacting protein (DUF1423)	31.9756	27.9508	10.5352	21.4357	27.7983	25.5319	21.9674	26.215	20.3618	23.653	45.4837	40.2408	34.6669	23.9652	28.1386	35.7034	29.0861	31.2315	9.68243	12.934	12.3389	10.1996	9.09725
GH_A07G2172	A07	88911581	88916701	TM21101_TM21107_TM21108	qtl17	AT3G07770	HEAT SHOCK PROTEIN 89.1	19.9288	17.5962	6.43055	3.30406	22.1031	20.336	4.97278	6.74327	2.93538	15.6447	18.6327	10.5669	7.84248	17.6463	25.5291	12.8458	10.7861	8.50695	6.45539	19.8093	11.713	6.60512	5.14962
GH_A07G2175	A07	88949373	88952290	TM21101_TM21107_TM21108	qtl17	AT3G63380	ATPase E1-E2 type family protein / haloacid dehalogenase-like hydrolase family protein	1.10743	2.35315	0.862054	1.23878	1.43936	3.44365	7.32461	0.36793	0.144905	7.44242	2.03771	14.7697	10.1712	0.323433	0.167953	2.24002	0.552812	0.214505	0.098701	0.399859	0.288028	0.123555	0.296081
GH_A07G2176	A07	88989861	88997292	TM21101_TM21107_TM21108	qtl17	AT2G05120	Nucleoporin%2C Nup133/Nup155-like protein	5.75322	3.47377	1.39324	0.652979	2.801	2.43796	1.44848	1.12092	0.390817	3.1128	7.43427	4.46833	2.86914	3.32565	5.57548	5.54178	3.25903	4.08669	0.710729	2.02255	1.713	2.11269	2.88588
GH_A07G2209	A07	90353361	90354970	TM21293_TM21304	qtl18	AT4G17170	RAB GTPase homolog B1C	0.597988	2.19836	0.161073	0	0.109672	0.0606317	0.173498	0	0.0426487	0.140612	0.546065	0	0	1.86842	5.59439	0.645515	1.2455	0.520052	2.98349	7.2745	7.42781	4.83843	5.17804
GH_A07G2215	A07	90571814	90574045	TM21293_TM21304	qtl18	AT4G12760	RPA-interacting protein A	5.40537	4.37628	3.19277	6.6279	5.42851	6.66893	5.33311	10.5206	8.06962	5.16778	10.7421	7.22847	6.80163	4.90293	4.98486	3.79693	6.31953	3.43346	5.11052	1.47276	3.07614	2.83218	3.71806
GH_A07G2217	A07	90657732	90659891	TM21293_TM21304	qtl18	AT5G39740	ribosomal protein L5 B	1.32889	0.536607	0.596766	0.143289	0.728938	0.382622	0.385167	0.0621197	0.0514063	0.438532	3.54213	2.15597	3.12032	1.82536	2.23597	0.281589	0.842593	1.51648	0.52603	0.127727	0.166501	0.0592747	0.065407
GH_A07G2219	A07	90702296	90703893	TM21293_TM21304	qtl18	AT5G12230	mediator of RNA polymerase II transcription subunit 19a-like protein	15.3564	11.5729	14.3627	7.1228	10.3025	11.6662	7.83286	8.92806	5.25683	9.86829	27.0062	35.7041	32.07	11.642	13.0636	8.59385	13.2685	8.07998	9.71647	6.37011	7.12476	2.42081	4.62592
GH_A07G2220	A07	90706081	90708979	TM21293_TM21304	qtl18	AT5G48370	Thioesterase/thiol ester dehydrase-isomerase superfamily protein	9.80301	9.55051	4.16341	7.45763	16.7119	8.95028	6.50996	17.7575	13.8479	10.6368	5.62741	5.33651	5.37517	16.7839	26.2947	12.7979	9.72034	6.49843	4.52748	13.6363	23.8432	8.39936	16.3876
GH_A08G0727	A08	11262114	11263037	TM22463_TM22464	qtl19	AT3G04860	hypothetical protein (DUF868)	3.09474	4.39857	2.95003	1.49182	6.48232	8.73581	3.44947	1.71194	2.20026	6.1978	8.61478	4.15993	9.20009	4.7713	4.2629	5.1249	3.08321	1.64168	3.3652	3.64065	1.66395	1.4869	0.760941
GH_A08G0734	A08	11456956	11458481	TM22463_TM22464	qtl19	AT3G21650	Protein phosphatase 2A regulatory B subunit family protein	2.42094	2.3536	2.22293	2.23606	0.780044	1.85924	1.9557	1.30823	0.615684	1.25687	2.54782	6.13155	3.10839	0.720685	1.8487	1.16756	0.37325	0.525018	1.02963	0.451734	0.98967	0.686709	1.30023
GH_A08G0736	A08	11488193	11489809	TM22463_TM22464	qtl19	AT3G63130	RAN GTPase activating protein 1	23.3435	14.4415	13.3496	12.1968	14.2473	15.6333	8.11955	15.1861	15.1712	13.6496	38.7632	35.6171	20.8451	11.6246	18.7157	21.5983	21.1351	17.0592	7.8701	6.16114	6.98596	12.3813	9.72415
GH_A08G0738	A08	11500795	11502387	TM22463_TM22464	qtl19	AT4G02800	GRIP/coiled-coil protein	9.88945	6.50601	3.39265	0	1.24768	0.0192517	0.0683373	0.0127373	0.111264	0.337826	12.9848	12.5923	4.64047	6.00785	10.5545	3.66309	4.1714	6.32186	1.4043	0.342927	0.084416	0	0
GH_A08G0739	A08	11533912	11540565	TM22463_TM22464	qtl19	AT1G03160	FZO-like protein	4.51205	7.16493	3.96851	3.44838	6.31658	8.4726	5.88826	2.06335	3.04263	7.35536	11.4301	6.59575	6.86756	4.58985	5.22424	2.90454	2.10714	2.4025	0.334588	1.51873	0.56982	0.41767	0.98971
GH_A08G0740	A08	11551371	11552330	TM22463_TM22464	qtl19	AT4G02810	FANTASTIC four-like protein (DUF3049)	0.655397	0.405622	0.294207	0.129449	0.739768	0.056432	0	0.0213963	0.00855633	0.061975	0.852533	9.81524	7.54329	2.9432	15.2862	1.14498	0.30545	0.527672	0.685592	0.769589	0.201283	0	2.50655
GH_A08G0743	A08	11639029	11640607	TM22463_TM22464	qtl19	AT4G02820	Pentatricopeptide repeat (PPR) superfamily protein	1.18355	1.19203	0.507638	0.335151	2.04469	1.98496	1.40993	1.17347	0.217819	1.69853	3.96558	3.27809	2.2745	0.996652	1.42918	2.23467	0.919875	1.71602	0.715097	0.522557	0.430709	0.0454123	0.230889
GH_A08G1689	A08	106158494	106160112	TM29130_TM29131	qtl20	-	-	3.01947	3.33785	5.67451	3.71634	5.8639	3.39641	2.44658	9.09819	2.84361	0	4.60061	10.2194	10.532	5.08389	3.55238	3.84827	5.07788	2.06891	0	2.02835	2.13326	1.43944	0
GH_A09G0230	A09	5797768	5799039	TM30296_TM30316	qtl21	AT5G25500	exosome complex exonuclease	2.61931	2.01295	1.08503	0.146185	1.26809	1.15677	0.55584	0.136986	0.25343	2.53917	4.42818	3.77507	2.46987	2.27216	1.93411	3.32237	2.01186	1.63544	1.88452	1.39134	1.19044	0.742599	1.12072
GH_A09G0234	A09	5880343	5883201	TM30296_TM30316	qtl21	AT5G63980	SAL1 phosphatase-like protein	19.8282	13.3752	7.92101	3.53189	26.5356	11.8259	5.0232	0.667018	3.32465	14.9853	50.1104	25.6747	15.8139	14.8418	26.1449	31.0345	35.722	25.7442	33.7831	11.0715	11.9993	8.19782	20.2985
GH_A09G0239	A09	6058536	6070901	TM30296_TM30316	qtl21	AT5G15070	Phosphoglycerate mutase-like family protein	14.2429	8.99763	4.27872	7.84934	4.84829	5.04425	3.49335	27.4421	5.44738	5.394	15.3932	8.85412	9.24285	13.9709	15.5334	19.0687	21.9565	5.74576	0.106866	17.1561	37.6408	66.4918	8.63271
GH_A09G0241	A09	6130203	6135053	TM30296_TM30316	qtl21	AT3G47950	H[+]-ATPase 4	78.2768	38.9629	11.7097	87.4973	34.622	83.8574	16.417	129.995	96.9636	23.0093	16.2728	6.34304	6.52205	17.8107	16.2122	35.414	60.2545	23.7732	21.7082	31.7096	63.5378	165.778	150.944
GH_A09G1032	A09	62050984	62053839	TM32928_TM32929_TM32936_TM32934	qtl22	AT1G52740	histone H2A protein 9	42.9945	39.8558	64.982	42.5763	56.6625	61.8917	60.3436	33.5387	46.5788	58.5468	59.9919	96.819	90.425	36.0098	35.5725	41.8556	40.1427	23.8864	52.3269	17.301	16.3759	11.9427	13.9214
GH_A09G1038	A09	62109598	62110365	TM32928_TM32929_TM32936_TM32934	qtl22	AT3G15790	methyl-CPG-binding domain 11	47.845	35.0339	32.1613	31.0562	36.7688	54.8012	25.8446	39.0252	30.496	26.6047	48.3136	86.7896	57.8142	24.9428	31.4867	40.8094	25.7956	25.711	25.8364	7.55673	7.65976	7.62951	13.9997
GH_A09G1040	A09	62121630	62122176	TM32928_TM32929_TM32936_TM32934	qtl22	AT3G15900	homoserine O-acetyltransferase	7.9416	9.52998	10.0528	5.68635	4.12376	6.59403	7.26544	5.90254	8.32716	7.02055	11.6665	13.0728	10.732	8.07419	10.8364	11.1724	10.7801	3.6729	3.05214	8.23442	9.90311	10.256	7.23276
GH_A09G1041	A09	62134073	62137013	TM32928_TM32929_TM32936_TM32934	qtl22	AT1G06910	TRF-like 7	2.29304	1.89238	7.43299	0.0403433	0.90588	0.65937	2.07816	0	0.630159	7.20123	24.6111	6.83407	5.3155	5.07204	4.61579	3.45879	2.19523	3.98546	14.6575	0.418921	0.0771607	0.00471567	4.48644
GH_A09G1042	A09	62150855	62153740	TM32928_TM32929_TM32936_TM32934	qtl22	AT1G80010	FAR1-related sequence 8	4.14002	2.41721	0.717058	1.65214	1.31087	2.11481	1.46407	2.86613	1.33928	1.64286	3.16997	5.94092	6.09578	2.25179	1.37419	4.04579	2.0231	0.935914	1.39704	1.01608	0.964191	0.901648	0.646141
GH_A09G1054	A09	62416547	62419720	TM32928_TM32929_TM32936_TM32934	qtl22	AT5G22860	Serine carboxypeptidase S28 family protein	0.0955053	2.75841	21.9013	2.66109	1.365	9.04038	37.3147	1.53802	0.574044	8.5874	12.7067	3.56913	0.922026	1.58023	41.5239	5.59952	4.30811	0.842332	0	0.738058	1.05649	0.182848	0.25996
GH_A09G1055	A09	62467299	62474886	TM32928_TM32929_TM32936_TM32934	qtl22	AT1G08190	vacuolar protein sorting 41	6.82561	12.7954	2.85984	6.77614	10.5025	11.2408	4.70396	7.94558	5.10349	7.03314	7.23697	4.34502	3.03217	9.06308	13.1937	7.77622	6.95226	7.95196	3.01575	11.1092	13.7809	16.4842	9.96323
GH_A09G1057	A09	62549705	62553452	TM32928_TM32929_TM32936_TM32934	qtl22	AT2G27920	serine carboxypeptidase-like 51	1.06761	2.06592	6.81089	0.182442	0.158943	0.0296367	0.366066	0.0233103	4.83923	17.9738	0.49443	0.037077	0.406075	0.260005	1.25207	0.567093	0.317694	0.649869	3.33197	0.442926	0.117986	0.050304	32.1355
GH_A09G1063	A09	62679080	62708032	TM32928_TM32929_TM32936_TM32934	qtl22	AT3G45980	Histone superfamily protein	86.3631	28.3329	151.153	0	17.469	0.282865	2.05866	0.190176	0.156359	7.12458	217.74	347.641	197.492	53.5142	95.5277	71.0483	77.3092	85.2893	17.7559	2.8781	0.51074	0.0954643	0.661532
GH_A09G1065	A09	62729174	62729944	TM32928_TM32929_TM32936_TM32934	qtl22	AT2G28200	C2H2-type zinc finger family protein	3.26291	7.42334	0.853835	0.81882	1.69704	0.718496	1.05358	0.526937	5.91936	0.690619	0.0234205	0.049097	0.205758	0.128567	0.396162	12.6589	40.3968	1.67967	4.33469	16.0561	63.3562	49.5982	17.0526
GH_A09G1293	A09	67719900	67720704	TM33086_TM33088	qtl23	AT3G14830	epstein-barr nuclear antigen	3.9135	4.16409	1.36103	2.67798	3.83571	3.93932	3.02454	1.50212	1.78517	0.670805	3.47498	7.35474	6.53661	2.21431	3.04004	2.54072	2.29804	2.23579	2.50356	2.70062	1.96018	2.99873	0.731144
GH_A09G1295	A09	67730518	67732857	TM33086_TM33088	qtl23	AT1G51405	myosin-like protein	1.05984	1.08714	0.039004	0	0.124013	0.135703	0	0.00646867	0.010952	0	2.99901	4.46564	1.7766	4.70804	5.45125	3.66765	2.35407	2.6012	0.164078	1.15202	0.175899	0.0164097	0
GH_A09G1298	A09	67782425	67785834	TM33086_TM33088	qtl23	AT5G12480	calmodulin-domain protein kinase 7	34.9364	23.8772	5.60573	16.9358	15.0033	17.4649	17.1544	9.54437	8.26646	21.7205	51.5312	30.0044	23.4525	28.2282	27.5275	25.6732	25.7459	24.435	11.6919	15.0191	16.6559	9.75345	15.7254
GH_A09G1302	A09	67832976	67840196	TM33086_TM33088	qtl23	AT1G51350	ARM repeat superfamily protein	3.5339	3.85862	1.22823	2.8958	4.5475	5.35874	1.70695	2.74392	2.36288	2.28041	6.14759	4.81501	3.15118	2.65402	3.4539	3.60917	3.18465	4.05279	1.32401	1.49513	2.86968	3.56548	4.13435
GH_A09G1304	A09	67892129	67895908	TM33086_TM33088	qtl23	AT5G12860	dicarboxylate transporter 1	14.1811	9.37281	25.6393	1.49673	9.1111	6.07455	0.961966	7.87365	2.26288	2.79784	7.43672	6.18953	2.1687	10.5024	39.0924	15.2823	7.70141	6.87049	0.522952	9.2659	16.1725	11.5833	15.2352
GH_A09G1306	A09	67944678	67961860	TM33086_TM33088	qtl23	AT4G34890	xanthine dehydrogenase 1	2.89685	1.97966	0.361142	5.37699	2.77834	4.73629	2.0288	2.83651	6.17959	5.57137	8.16456	4.7853	3.49778	3.80382	3.4037	4.01523	3.20027	3.09533	0.716301	1.88498	1.65728	1.43861	2.94426
GH_A09G1479	A09	70806403	70815514	TM33225	qtl24	AT5G06580	FAD-linked oxidases family protein	6.15005	5.57532	6.47173	2.92013	4.95271	6.27346	3.89868	2.86664	3.61564	8.25466	5.9832	3.36554	3.06378	4.14439	6.68195	5.94955	4.73355	2.06681	1.79917	5.20949	4.36131	9.52207	5.37829
GH_A09G1480	A09	70818942	70821023	TM33225	qtl24	AT5G06560	myosin-binding protein (Protein of unknown function%2C DUF593)	0.371535	0.91603	0.020243	0.159064	0.125518	0.473937	0.450012	1.09216	0.149592	0.16349	0.0183365	0.0634523	0.103729	2.5286	6.34865	2.65141	1.35995	1.17022	0.492817	10.3613	11.1612	15.0516	9.1289
GH_A09G1485	A09	70960334	70962895	TM33225	qtl24	AT5G06390	FASCICLIN-like arabinogalactan protein 17 precursor	60.9384	47.601	18.1437	56.4937	33.2253	15.5781	26.8937	24.86	23.0909	48.3843	150.039	126.44	101.062	69.7307	111.006	70.5891	62.4328	49.8221	16.935	57.8926	127.848	22.4719	75.7406
GH_A09G1489	A09	70989465	70996947	TM33225	qtl24	AT5G22030	ubiquitin-specific protease 8	4.47504	4.89929	1.25858	4.72617	2.96791	4.33561	2.63531	4.78757	3.92445	3.35925	11.1504	8.23457	8.55842	2.54051	4.91524	4.34627	3.87745	4.73402	1.43749	1.20245	1.45127	0.950754	1.26373
GH_A09G1491	A09	71018590	71019474	TM33225	qtl24	AT5G06470	Glutaredoxin family protein	1.16367	7.17662	0.383998	0.0594863	0.221419	0.456856	0.02343	0.0692583	0.154915	0.265072	0.941376	0.786616	1.2695	10.3131	6.18829	1.95112	3.54497	4.63779	9.81481	4.02595	5.63082	2.0144	0.47337
GH_A10G0277	A10	2277647	2278683	TM33842	qtl25	AT4G32480	sugar phosphate exchanger%2C putative (DUF506)	18.1391	16.8067	6.10676	15.8589	28.7082	31.8755	7.74395	13.3607	12.6112	9.49331	153.811	131.176	133.294	31.8243	9.63751	21.0711	13.2328	4.48997	2.01239	5.31066	4.57987	5.40109	4.91411
GH_A10G0286	A10	2332025	2332792	TM33842	qtl25	AT5G60850	OBF binding protein 4	2.01698	1.57378	0.189108	1.14619	1.42345	0.610306	1.29355	0.127346	0.746462	1.32632	0.286793	0	0	0	0.0117473	0.265588	0.0810937	0.0533903	4.59695	0.207548	6.89379	8.34652	9.88247
GH_A10G0291	A10	2382860	2383369	TM33842	qtl25	AT1G28360	ERF domain protein 12	24.6382	19.6088	11.7762	10.4208	62.1713	48.6198	31.0379	7.45704	24.7739	48.3118	196.381	264.796	349.626	64.0877	26.6201	6.86319	4.48781	15.5314	15.9776	1.42814	1.90228	0.681032	0.754991
GH_A10G0292	A10	2400912	2401646	TM33842	qtl25	AT5G44210	erf domain protein 9	322.77	344.864	98.3784	135.217	139.251	294.478	186.179	147.029	227.477	228.755	446.431	650.117	717.688	34.6566	21.6269	107.883	13.2377	90.7997	20.7549	7.59733	5.84354	4.43429	2.09993
GH_A10G0298	A10	2463524	2466606	TM33842	qtl25	AT1G28440	HAESA-like 1	20.0663	22.2343	9.62393	1.45123	8.35952	15.1042	15.7236	0.259216	1.24355	8.64848	28.9433	34.8231	15.3959	12.6996	25.5151	12.991	11.7648	22.3125	4.91364	6.21413	6.58658	1.0614	0.426847
GH_A10G0299	A10	2479187	2484942	TM33842	qtl25	AT5G46070	Guanylate-binding family protein	12.6344	10.8419	2.31227	6.91385	8.59248	10.4502	4.90978	7.59269	5.94711	10.0496	15.5619	20.5928	12.8333	9.72728	10.642	13.9094	9.88472	10.6545	2.13146	5.81682	6.47357	5.31721	5.47118
GH_A10G0312	A10	2576700	2578420	TM33842	qtl25	AT4G18460	D-Tyr-tRNA(Tyr) deacylase family protein	1.25959	1.70584	3.03732	0.541097	2.91755	1.4789	3.06104	0.954036	1.15553	2.87837	3.43829	2.02925	1.31919	2.03576	2.64919	2.84424	1.70309	0.956469	2.45947	1.56092	2.32775	0.738908	1.64119
GH_A10G0313	A10	2580600	2585143	TM33842	qtl25	AT2G34040	Apoptosis inhibitory protein 5 (API5)	22.147	15.4631	10.9458	6.31703	17.3336	17.502	7.71475	12.9818	7.87527	15.4007	25.9925	19.7212	17.9223	14.3361	18.8625	17.0769	14.2716	20.9843	13.5101	4.94689	5.16109	4.42234	8.70036
GH_A10G0315	A10	2595768	2612586	TM33842	qtl25	AT4G18465	RNA helicase family protein	3.36596	1.53937	0.231181	0.416418	0.669921	0.487203	0.940773	0.426669	1.82949	2.68579	3.73199	0.399918	0.155267	0.873563	0.844501	2.13416	1.11653	0.670657	2.03527	0.995503	1.1848	1.78794	1.18369
GH_A10G0317	A10	2614620	2616458	TM33842	qtl25	AT2G34010	verprolin	0	0	0.0105697	0	0	0	0	0.0498713	0	0	5.18835	0.506546	0.436297	0.480129	1.795	1.1843	0.226947	1.02672	0	0.220604	0.0409633	0	0
GH_A10G0319	A10	2624721	2626936	TM33842	qtl25	AT2G33990	IQ-domain 9	16.1358	30.5193	4.2137	8.46819	13.9315	21.575	27.2684	5.06128	14.7028	8.35342	3.99426	3.0051	2.13183	5.65807	3.48503	13.6166	13.2985	2.26649	3.5062	9.98194	30.9349	18.2817	2.52202
GH_A10G0538	A10	5384316	5390667	TM33961	qtl26	AT1G72650	TRF-like 6	18.4458	12.8129	3.86618	9.66931	20.2341	22.5833	10.4754	10.2297	10.6841	12.3128	48.6235	60.969	50.2081	20.6272	22.0128	22.6187	18.0606	16.7395	12.3603	5.26613	8.03234	3.23107	5.75702
GH_A10G0539	A10	5403782	5404126	TM33961	qtl26	AT1G17455	ELF4-like 4	14.6706	15.043	11.5912	9.42919	6.25869	9.33206	8.46664	11.0322	10.3558	14.1352	25.5996	20.6788	32.6185	18.2388	20.0157	4.6777	14.308	2.16152	24.509	4.3827	7.94025	0.904261	1.56756
GH_A10G0541	A10	5457262	5458548	TM33961	qtl26	AT3G13960	growth-regulating factor 5	0.215577	0.235538	0.694188	0.15123	0.0480927	0.246522	0.687017	0.498646	0.44235	0	9.66366	12.4478	22.589	7.14858	8.40535	0.945546	1.81047	19.1084	4.43646	1.20783	0.369541	0.18309	0
GH_A10G0544	A10	5472804	5473520	TM33961	qtl26	AT1G54140	TATA binding protein associated factor 21kDa subunit	45.3888	40.8257	26.7321	19.0108	54.6828	42.8454	39.3265	17.7888	17.4197	46.8102	83.3165	93.8468	91.1551	62.9688	49.7899	73.4976	67.2013	47.8733	80.1624	39.8161	37.4937	21.3588	29.944
GH_A10G0546	A10	5506144	5511989	TM33961	qtl26	AT1G72560	ARM repeat superfamily protein	3.15064	2.93935	0.719035	2.51089	2.46647	3.56641	2.57842	2.28317	1.79101	2.36971	3.80002	2.93911	2.12702	1.5458	3.73033	3.44702	2.40652	3.23895	0.788665	2.03292	2.93984	4.22013	4.11458
GH_A10G0548	A10	5538928	5540334	TM33961	qtl26	AT1G72530	plastid developmental protein DAG	2.48579	2.2288	1.46826	0.162132	1.15409	1.02153	1.39881	0.112342	0	1.44261	6.99704	3.7913	3.54089	3.34001	3.8283	1.83257	2.09661	1.94144	1.18631	2.52884	1.88058	0.988976	1.16873
GH_A10G0550	A10	5550531	5566941	TM33961	qtl26	AT5G07990	Cytochrome P450 superfamily protein	0.160035	0	0	0	0	0.00957933	0	0	0	0	0.151915	0.0558107	0.0265503	0	0.0106627	0.059423	0	0	2.05316	0	0	0.0179753	30.5416
GH_A10G0551	A10	5610846	5612764	TM33961	qtl26	AT4G32940	gamma vacuolar processing enzyme	3.09012	2.20217	0.493328	2.9795	2.00285	3.13373	1.28833	2.88086	1.95844	5.46913	9.81401	6.56184	5.69892	1.8507	2.00239	2.29247	2.60501	2.10678	4.70516	1.28722	1.2675	0.841574	1.67134
GH_A10G0552	A10	5612785	5615100	TM33961	qtl26	AT1G26750	hypothetical protein	11.7199	8.59485	12.3375	5.03608	7.90393	8.89011	8.15282	9.87022	6.73749	9.99131	16.1565	11.2167	7.16288	8.95403	9.80739	9.564	6.65983	12.6766	14.5812	5.09952	5.30138	4.13724	2.71515
GH_A10G2023	A10	102992051	102993331	TM36132_TM36142_TM36160_TM36174	qtl27	AT1G49320	unknown seed protein like 1	8.90247	3.10602	0.818057	0.267729	1.32629	0.136251	0.134997	0.235769	0.31566	0.050163	45.6086	93.4442	46.9795	102.082	92.1292	2.30453	3.52998	2.79786	0	5.65505	1.26282	0.264803	1.65325
GH_A10G2032	A10	103417834	103418337	TM36132_TM36142_TM36160_TM36174	qtl27	-	-	30.3243	33.2566	116.398	23.7928	35.5407	48.4948	120.859	28.1461	8.64435	90.6364	153.66	383.89	244.374	35.0883	29.5712	14.3583	52.8643	6.19734	161.879	17.1724	40.1714	11.1754	3.09987
GH_A10G2033	A10	103426947	103430275	TM36132_TM36142_TM36160_TM36174	qtl27	AT3G61680	alpha/beta-Hydrolases superfamily protein	0.403484	0.560122	0.300563	0.0864047	0.221417	0.565777	0.500649	0.133319	0.29931	0.232854	0.291155	0.25099	0.235402	0.190563	0.229077	3.71094	17.4414	0.0192597	1.22079	1.72872	22.8846	7.12789	4.54147
GH_A10G2035	A10	103748795	103750241	TM36132_TM36142_TM36160_TM36174	qtl27	AT2G43560	FKBP-like peptidyl-prolyl cis-trans isomerase family protein	1.2165	1.15103	1.16922	1.0504	0.725581	1.2219	0.790358	1.86867	1.23978	0.966307	6.2236	7.70788	5.99541	2.83043	2.19118	4.19446	1.95295	1.02085	5.10876	0.735167	0.845214	0.87398	0.658587
GH_A10G2040	A10	103835582	103836670	TM36132_TM36142_TM36160_TM36174	qtl27	AT1G40087	Plant transposase (Ptta/En/Spm family)	8.24636	6.03625	3.8505	7.73709	10.4716	10.1022	7.14025	8.6253	11.2832	9.84405	15.1884	8.8269	7.61955	4.12068	4.00846	7.79945	7.10202	6.80292	10.8013	1.64985	2.25022	2.53213	3.35771
GH_A10G2098	A10	105422422	105430646	TM36328_TM36350_TM36359	qtl28	AT1G65440	global transcription factor group B1	18.6671	14.1559	3.02674	11.9261	16.4033	16.2841	7.93724	13.0132	9.4453	10.2827	16.2109	28.2597	23.4077	12.5509	10.5309	12.5336	8.56523	11.862	1.63923	3.92843	5.90969	4.47019	7.19933
GH_A10G2099	A10	105446062	105449689	TM36328_TM36350_TM36359	qtl28	AT2G38695	Gag-Pol polyprotein/retrotransposon	2.05554	1.95326	3.20688	2.27324	2.35557	2.14583	4.16715	2.2857	1.61353	2.36212	3.95359	1.8162	1.72707	1.72715	3.48218	2.37521	2.26409	1.81484	1.22099	3.56532	4.06794	4.49138	2.14716
GH_A10G2100	A10	105516768	105521982	TM36328_TM36350_TM36359	qtl28	AT1G55200	kinase with adenine nucleotide alpha hydrolases-like domain-containing protein	5.70502	3.2324	0.617122	1.43085	1.4903	1.87422	1.48883	1.44502	1.26707	2.17989	6.98837	5.92998	5.09329	2.96596	2.35269	1.41557	1.83208	2.84104	0.3306	0.819119	0.878662	0.483324	0.80957
GH_A10G2103	A10	105562713	105571565	TM36328_TM36350_TM36359	qtl28	AT4G16660	heat shock protein 70 (Hsp 70) family protein	2.04543	2.19932	0.953365	0.316464	0.9889	0.194924	0.842707	0.596176	1.53783	2.3401	2.4615	1.53977	1.07024	3.56506	4.8253	7.31659	4.66392	7.46944	2.01679	1.41409	1.31255	5.53226	8.84588
GH_A10G2117	A10	105821559	105823204	TM36328_TM36350_TM36359	qtl28	AT5G26710	Glutamyl/glutaminyl-tRNA synthetase%2C class Ic	1.80081	1.81551	0.494975	1.16633	2.23491	2.15636	1.57801	1.39638	1.74012	4.37074	6.89361	1.98142	2.09645	0.979146	1.6576	2.45388	1.32678	4.93035	2.15691	0.86085	0.483047	0.265016	3.02865
GH_A10G2118	A10	105823226	105825531	TM36328_TM36350_TM36359	qtl28	AT5G26710	Glutamyl/glutaminyl-tRNA synthetase%2C class Ic	3.20546	1.98017	1.40804	1.48541	3.59504	4.09699	2.60262	1.56909	3.9983	6.9191	7.94047	5.34125	2.43663	2.39056	1.65337	2.94598	2.62712	5.08791	3.23035	1.14749	0.831846	0.89373	4.37663
GH_A10G2121	A10	105856224	105868789	TM36328_TM36350_TM36359	qtl28	AT2G40930	ubiquitin-specific protease 5	5.93108	4.53643	1.26419	2.71545	4.6846	5.34015	2.45124	3.78289	3.1452	3.40985	9.68625	7.52043	5.08379	3.89182	5.4829	5.60607	5.17237	5.54595	1.57833	2.4632	3.13139	3.70275	3.27358
GH_A10G2122	A10	105874993	105881929	TM36328_TM36350_TM36359	qtl28	AT1G80260	Spc97 / Spc98 family of spindle pole body (SBP) component	2.73362	1.88572	0.597909	0.647415	1.85325	1.20566	0.873488	0.498207	0.703863	1.77156	3.74424	2.13009	1.24613	3.08688	4.76223	3.83584	2.47677	2.96844	1.98727	2.72787	3.05529	2.53935	2.43029
GH_A10G2125	A10	105893963	105899613	TM36328_TM36350_TM36359	qtl28	AT5G04930	aminophospholipid ATPase 1	2.99148	1.72245	0.438553	0.390567	0.835495	0.908633	0.576217	0.384859	0.235125	0.067222	0.531871	0.905006	0.442831	1.35952	2.31462	3.14243	1.95079	0.929072	0	2.09655	3.17492	2.35816	0.008972
GH_A10G2129	A10	106078165	106094222	TM36328_TM36350_TM36359	qtl28	AT3G11910	ubiquitin-specific protease 13	21.8841	19.2467	3.58605	10.1039	15.3879	16.6766	10.0286	11.4759	7.25449	14.947	26.3726	17.7097	14.8613	17.3977	21.0935	20.135	21.1553	16.2466	2.82633	11.144	14.6083	12.2039	13.293
GH_A10G2130	A10	106118243	106119710	TM36328_TM36350_TM36359	qtl28	AT3G17611	RHOMBOID-like protein 14	1.19858	1.0669	1.68322	1.30619	0.324952	0.465723	1.77247	1.1456	0.885984	0.446423	1.19462	0.674702	1.05061	1.00246	0.846374	2.00368	0.431054	0.781471	0.404304	3.5925	2.42042	1.35562	0.768476
GH_A10G2133	A10	106139620	106140544	TM36328_TM36350_TM36359	qtl28	AT1G14020	O-fucosyltransferase family protein	5.51285	2.78406	2.52664	1.67986	5.8462	3.05419	3.76218	1.51375	0.199822	0	4.42977	8.90187	8.43157	3.41423	2.49295	0.946598	1.33983	2.03119	0	0.766633	0.809962	1.19012	0
GH_A10G2137	A10	106218409	106220349	TM36328_TM36350_TM36359	qtl28	AT5G06600	ubiquitin-specific protease 12	4.45827	8.63182	4.85418	2.23429	10.058	8.1656	2.57654	5.23871	1.85167	5.35674	0.704033	0.741411	0.672174	1.75508	2.16042	1.90363	4.12321	0.968597	0.622365	8.26561	24.2143	5.26378	0.12632
GH_A10G2443	A10	111849571	111851997	TM36713_TM36728_TM36751_TM36756_TM36766	qtl29	AT2G37650	GRAS family transcription factor	0.530713	1.19116	1.23471	9.87096	4.02133	6.3565	0.582879	5.51277	7.17263	1.37764	35.6451	30.9873	25.9493	12.9783	13.06	20.9083	8.54331	11.0445	1.34947	2.27555	1.77997	0.535627	1.00375
GH_A10G2446	A10	111919070	111921129	TM36713_TM36728_TM36751_TM36756_TM36766	qtl29	AT3G55530	RING/U-box superfamily protein	10.8938	10.9931	3.85124	11.8643	13.9775	18.3416	10.5021	15.0888	14.9493	6.76005	15.1472	6.51438	3.54336	9.43078	10.7834	9.86256	17.0935	2.99291	3.72166	8.57681	18.599	20.6532	16.8834
GH_A10G2451	A10	111994016	111994832	TM36713_TM36728_TM36751_TM36756_TM36766	qtl29	AT5G02140	Pathogenesis-related thaumatin superfamily protein	8.17463	5.20906	1.73871	0	2.29495	0	0.230822	0.033163	0	0.833849	6.15391	5.66668	3.34921	13.1464	8.25696	3.00429	0.5943	2.84691	1.17552	2.79715	0.235328	0.0373537	0
GH_A10G2452	A10	112005955	112007895	TM36713_TM36728_TM36751_TM36756_TM36766	qtl29	AT3G55550	Concanavalin A-like lectin protein kinase family protein	0.191971	0.702255	0.278086	0.277124	2.16122	0.962935	5.38405	0.128624	0.097199	3.76003	4.96147	28.0326	11.4123	0.513989	0.27432	3.2169	1.25808	1.70463	0.5367	0.83644	0.322936	0.0656373	0.108325
GH_A10G2457	A10	112073765	112078624	TM36713_TM36728_TM36751_TM36756_TM36766	qtl29	AT3G11420	beta-1%2C3-N-acetylglucosaminyltransferase lunatic protein%2C putative (DUF604)	3.06621	8.28454	4.87384	3.71698	10.6195	11.3425	1.92745	12.3261	17.8575	7.2968	0.492038	0.865507	0.351812	4.96574	4.63059	14.3228	10.0367	1.90421	2.61687	3.43324	13.487	26.1092	26.0399
GH_A10G2462	A10	112118992	112124634	TM36713_TM36728_TM36751_TM36756_TM36766	qtl29	AT2G39750	S-adenosyl-L-methionine-dependent methyltransferases superfamily protein	5.80413	5.42897	1.62895	2.44246	4.42884	2.64766	3.95491	2.04191	3.55283	6.3467	6.55354	5.71521	3.62858	8.90736	8.53298	8.79761	6.59465	7.94481	2.33476	5.80627	10.4683	10.3225	9.36917
GH_A10G2463	A10	112128632	112131513	TM36713_TM36728_TM36751_TM36756_TM36766	qtl29	AT2G39760	BTB/POZ/MATH-domains containing protein	15.7361	10.1273	4.36575	2.53627	13.4428	12.4401	7.26933	4.08311	4.62941	4.77485	52.7497	59.9506	40.2787	35.3158	20.0659	13.5029	19.2298	11.638	15.3838	5.72084	5.82418	1.40433	2.38544
GH_A10G2465	A10	112137986	112143074	TM36713_TM36728_TM36751_TM36756_TM36766	qtl29	AT3G55580	Regulator of chromosome condensation (RCC1) family protein	5.02974	2.99327	1.35679	0.712985	2.58241	1.34789	0	1.96984	1.13192	0.448915	17.7683	87.3483	108.995	7.13732	27.5572	23.4477	12.9583	8.40664	3.95787	5.13033	8.41051	7.46883	5.11995
GH_A10G2466	A10	112145428	112149639	TM36713_TM36728_TM36751_TM36756_TM36766	qtl29	AT5G02070	Protein kinase family protein	27.6743	15.5543	2.3359	32.913	12.9062	37.8826	23.82	22.0182	10.0205	8.89204	24.6188	30.381	41.5366	9.00897	4.23578	6.98337	10.221	4.39129	3.7369	0.571979	2.62695	0.987447	0.828857
GH_A10G2467	A10	112150946	112153207	TM36713_TM36728_TM36751_TM36756_TM36766	qtl29	AT3G11400	eukaryotic translation initiation factor 3G1	58.2972	38.9897	29.6525	20.5612	77.377	52.8946	53.3352	26.7159	23.6597	55.5861	47.8577	32.5798	38.2751	104.241	64.3741	80.5798	64.6209	47.9546	63.1999	84.0587	88.4513	57.959	57.5344
GH_A10G2472	A10	112190041	112197091	TM36713_TM36728_TM36751_TM36756_TM36766	qtl29	AT3G55610	delta 1-pyrroline-5-carboxylate synthase 2	8.12028	8.16585	7.71487	3.07064	5.95584	5.35765	4.93919	7.76963	2.99907	6.55397	19.1318	12.8868	8.37544	9.4836	15.3066	9.10972	15.9906	8.63866	3.96277	3.28749	3.41099	3.33109	4.38426
GH_A10G2473	A10	112199750	112202546	TM36713_TM36728_TM36751_TM36756_TM36766	qtl29	AT2G39805	Integral membrane Yip1 family protein	2.4482	5.06948	2.68679	0.979433	0.699247	1.71583	2.4611	1.06057	1.48362	2.96803	2.91928	1.22201	0.635537	1.0636	1.72019	1.36828	4.01067	3.53658	2.91037	1.4101	2.72022	7.96826	14.2283
GH_A10G2474	A10	112207844	112208773	TM36713_TM36728_TM36751_TM36756_TM36766	qtl29	AT4G38040	Exostosin family protein	8.71973	7.22809	1.26794	1.92904	14.0064	9.40284	24.6493	5.57125	3.34309	10.0467	4.20485	7.24511	3.514	2.5353	2.73389	9.6928	5.77412	2.93821	2.99051	1.55484	3.23534	27.7095	24.7351
GH_A10G2495	A10	112533736	112536685	TM36713_TM36728_TM36751_TM36756_TM36766	qtl29	AT3G02420	dihydroflavonol 4-reductase/flavanone protein	2.14915	1.54693	0.746668	1.12562	2.77079	2.6876	3.17291	1.96205	1.23812	1.32269	6.3493	6.892	6.64017	3.64773	4.3634	3.16019	3.44131	2.25629	0	2.42088	1.88103	0.798118	0.811012
GH_A10G2498	A10	112630998	112631481	TM36713_TM36728_TM36751_TM36756_TM36766	qtl29	AT5G05960	Bifunctional inhibitor/lipid-transfer protein/seed storage 2S albumin superfamily protein	1.5949	1.38993	0.51309	5.21019	0.910906	3.61244	1.52583	1.61885	4.20314	4.94851	17.8132	23.3626	19.9946	2.58932	4.45789	1.12909	1.10915	0.863762	4.88134	0.584849	1.0808	0.514627	0.740052
GH_A11G0804	A11	7130061	7146736	TM37254_TM37259	qtl30	AT1G02080	transcription regulator	8.01637	5.11846	0.906685	2.56823	4.4447	6.35937	2.24645	4.05919	3.20897	4.00448	13.3832	9.25271	7.04249	4.3968	6.15432	8.11473	6.78712	7.35843	1.20696	2.07561	2.89886	2.85502	3.99299
GH_A11G0807	A11	7161446	7162222	TM37254_TM37259	qtl30	AT2G45080	cyclin p3%3B1	2.60893	2.46104	1.85671	0.0654287	1.90413	0.271114	1.00742	0	0	1.16891	0	0.863264	3.92259	14.6407	11.8827	1.54104	0.463942	0.878747	0	8.54261	3.67946	0.0560233	0
GH_A11G0816	A11	7227311	7229397	TM37254_TM37259	qtl30	AT1G62620	Flavin-binding monooxygenase family protein	1.37652	1.31771	0.87874	0.056533	0.663699	0.740371	1.08054	0.752359	0.232027	1.17789	5.43835	2.60075	2.14363	2.60804	1.65906	1.14876	0.487394	1.79571	0.372823	0.967415	0.380815	0.332555	0.653543
GH_A11G0823	A11	7287438	7290156	TM37254_TM37259	qtl30	AT2G45220	Plant invertase/pectin methylesterase inhibitor superfamily	6.52359	0.674333	0.116752	0.025137	2.98619	2.65369	0.536908	0.2218	0.353024	0.1706	0.105222	0	0	0	0.0409117	2.81028	8.94404	14.79	4.00124	0.407279	193.437	750.58	91.9984
GH_A11G0825	A11	7313192	7314460	TM37254_TM37259	qtl30	AT2G45260	myosin-4 protein (DUF641)	44.6944	32.2074	12.2454	20.5398	19.9475	26.4925	21.7086	10.2984	16.4145	29.7037	51.7746	30.4318	27.299	31.0441	32.5987	30.8537	39.1827	20.4253	19.8941	28.3623	39.7929	26.3919	38.7897
GH_A11G0826	A11	7317932	7321041	TM37254_TM37259	qtl30	AT2G45290	Transketolase	55.202	33.2467	12.629	4.31115	11.6858	8.54528	7.81872	1.83261	6.36319	10.9574	8.88952	3.57235	4.06655	71.2219	91.6559	73.918	49.6485	41.729	15.1908	54.9221	53.1827	21.8698	109.614
GH_A11G0830	A11	7332117	7333997	TM37254_TM37259	qtl30	AT2G45380	myeloid leukemia factor	16.5439	19.1584	1.52444	26.7413	12.9473	27.102	14.0529	31.9599	40.4769	14.0493	4.36746	23.5204	43.1381	8.25976	9.94357	13.6778	16.5116	4.61036	4.10076	20.9131	23.6688	35.8062	30.0322
GH_A11G0831	A11	7335716	7338163	TM37254_TM37259	qtl30	AT3G60800	DHHC-type zinc finger family protein	9.95952	10.4484	6.01644	9.48443	11.2694	12.1761	8.51513	8.93985	10.611	8.9351	17.7645	22.4362	17.9368	11.9103	10.4102	16.5841	9.9668	11.1653	6.82959	4.85998	6.20963	8.50001	8.45829
GH_A11G0833	A11	7354353	7359061	TM37254_TM37259	qtl30	AT1G48050	Ku80 family protein	5.37182	3.15042	0.947207	0.944286	1.96821	2.98851	2.31178	0.469927	0.759194	2.36713	5.96455	6.71986	4.31726	2.13746	3.67565	1.61798	2.23741	3.35613	1.6069	0.664898	0.808004	0.261487	0.458131
GH_A11G0837	A11	7384816	7387522	TM37254_TM37259	qtl30	AT4G12080	AT-hook motif nuclear-localized protein 1	40.109	13.8636	4.0059	0.971188	10.7254	6.152	0.754118	5.78286	1.44779	4.59035	142.331	93.8199	73.7456	54.449	58.9533	42.8482	25.514	57.9852	15.7794	11.0282	7.14878	6.71929	8.6633
GH_A11G0838	A11	7395024	7396946	TM37254_TM37259	qtl30	AT3G60850	hypothetical protein	9.1474	6.79814	1.81804	4.16098	6.61043	5.83886	3.84938	7.1764	4.48302	5.46873	19.1042	21.222	13.7184	4.98693	6.52135	8.74732	4.88159	5.89549	1.92001	1.85157	2.52329	1.58015	3.6541
GH_A11G0839	A11	7398581	7401670	TM37254_TM37259	qtl30	AT2G45410	LOB domain-containing protein 19	3.47889	0.64583	0.540335	1.61009	0.508669	3.87444	0.372259	1.41227	5.72054	0.647481	3.44528	10.4751	5.20022	1.0118	1.25542	0.824957	0.942443	0.0652653	1.42051	0.633543	0.495179	0.475918	1.33187
GH_A11G0843	A11	7448895	7455517	TM37254_TM37259	qtl30	AT1G01950	armadillo repeat kinesin 2	7.20641	5.1349	1.10672	3.03518	5.44359	5.10148	2.98541	2.49783	2.52161	4.47344	15.3575	8.05089	5.98558	6.9852	7.5728	8.18174	5.70882	11.6932	1.80325	2.71456	2.93203	4.3054	4.60928
GH_A11G0845	A11	7478725	7483508	TM37254_TM37259	qtl30	AT2G45460	SMAD/FHA domain-containing protein	5.03664	4.89466	1.77942	5.20525	4.66274	4.61978	2.30533	4.56486	2.12914	2.40673	10.363	10.669	8.84877	6.57243	8.52903	7.23144	4.93379	7.4214	1.18212	2.51212	1.76682	1.91301	1.48401
GH_A11G0846	A11	7489411	7490115	TM37254_TM37259	qtl30	AT3G60900	FASCICLIN-like arabinogalactan-protein 10	4.23615	1.56085	1.59975	0	2.66771	0.103542	0.316304	0	0	0	2.39546	4.82351	3.4961	1.22372	1.58581	1.52735	1.1504	1.27449	0	0.609013	0.236035	0.00954333	0
GH_A11G0851	A11	7590254	7591464	TM37254_TM37259	qtl30	AT2G45520	coiled-coil protein	13.4786	9.66628	8.12187	5.2343	15.3855	6.99814	9.90703	5.3261	4.4133	16.4258	29.0543	11.649	14.5896	18.4972	10.6765	11.9979	8.46121	9.22471	18.2984	8.1702	7.26877	6.58637	4.25078
GH_A11G1776	A11	22314612	22319972	TM37982	qtl31	AT5G17290	autophagy protein Apg5 family	18.3054	11.7544	3.96684	8.90672	7.8262	8.18798	4.96742	7.47693	12.7415	12.6376	28.0402	29.3934	30.0631	15.2093	10.9579	8.98075	14.0229	5.27518	14.8491	7.37457	9.77424	5.44439	9.48777
GH_A11G1781	A11	22502981	22505008	TM37982	qtl31	AT5G37010	rho GTPase-activating protein	11.5325	5.52167	7.87615	0	1.51116	0.159918	0.197865	0.00830967	0.0165853	2.41511	32.2774	22.4434	10.0657	9.17493	11.988	4.78798	4.49479	13.8574	4.0743	0.22417	0.06746	0.0106353	0.092255
GH_A11G3673	A11	120683291	120686499	TM39931_TM39942	qtl32	AT3G52870	IQ calmodulin-binding motif family protein	15.2541	2.32512	9.85711	7.94547	53.5284	34.0723	26.2406	2.11452	2.15507	31.5004	36.2821	53.0472	42.2905	59.0941	60.0673	21.8958	18.3481	15.9629	8.70043	25.8323	40.1957	5.60281	0.594376
GH_A11G3675	A11	120707882	120710597	TM39931_TM39942	qtl32	AT2G36350	Protein kinase superfamily protein	1.73882	3.7563	2.70556	1.21085	2.58598	2.10266	5.29012	1.20816	0.741941	8.07916	8.78533	9.30848	14.2331	2.77899	6.23257	4.24018	2.36359	2.4567	0.885806	1.68557	1.52544	0.885151	1.62227
GH_A11G3677	A11	120749137	120749844	TM39931_TM39942	qtl32	-	-	0.118279	0.076852	0.287098	0.647054	0.101756	0.0743093	1.42241	0	0.026758	0	0	0.102297	0.036914	1.88794	4.44481	7.17747	9.14147	0.617781	0	30.2507	38.2129	71.111	0.057396
GH_A11G3680	A11	120771132	120774503	TM39931_TM39942	qtl32	AT3G10030	aspartate/glutamate/uridylate kinase family protein	7.36944	4.61289	1.7168	2.83098	3.93828	4.4839	3.18764	4.75407	3.26868	4.05852	11.9369	9.19064	7.11115	2.71644	5.41864	10.0709	6.56486	4.58739	4.04601	2.57046	2.81402	0.848345	2.07764
GH_A11G3681	A11	120776088	120777980	TM39931_TM39942	qtl32	AT2G36620	ribosomal protein L24	142.612	101.675	115.231	57.7572	122.514	100.133	66.9551	90.8998	66.9525	74.1541	56.5888	66.9319	59.3413	143.181	153.569	82.0569	66.651	62.153	68.5696	73.5966	115.47	104.977	113.338
GH_A11G3695	A11	120911380	120912552	TM39931_TM39942	qtl32	AT2G36880	methionine adenosyltransferase 3	0.315718	1.30065	0.385634	4.74018	0.60908	0.0273677	0.454366	1.19013	0.114403	0.100251	0.134809	0.0207813	0.162733	10.7993	12.5054	3.84864	6.39727	0.754193	0.09305	12.7289	25.6383	31.7527	0.475601
GH_A11G3696	A11	120916439	120917560	TM39931_TM39942	qtl32	AT4G34340	TBP-associated factor 8	6.00556	3.09468	2.27526	1.95894	3.25199	2.90117	2.20256	2.98457	2.3844	1.5851	8.53844	18.8732	9.70365	3.05104	3.63913	4.2671	2.72414	3.42556	2.73797	0.46475	0.702744	0.438757	0.122929
GH_A11G3697	A11	120921089	120925599	TM39931_TM39942	qtl32	AT5G03340	ATPase%2C AAA-type%2C CDC48 protein	34.7023	32.1466	10.4064	49.1178	38.2363	37.8898	24.5265	61.6202	55.7848	26.4313	13.3091	12.6874	7.07951	32.3544	66.6235	53.7348	46.2137	25.4854	6.74625	38.0689	49.2847	69.1193	34.1616
GH_A11G3699	A11	120938571	120941123	TM39931_TM39942	qtl32	AT2G37025	TRF-like 8	8.0273	8.12228	4.19958	1.02209	8.04857	5.13915	2.08354	0.719797	1.27661	4.81782	25.4478	29.0568	14.226	7.4225	14.4918	12.7313	13.1771	23.9893	16.234	2.11481	2.217	0.780061	0.493535
GH_A13G2427	A13	108641258	108643364	TM47654_TM47656	qtl34	AT2G05990	NAD(P)-binding Rossmann-fold superfamily protein	5.19114	4.28902	9.11187	0.40643	3.23847	3.44756	4.24603	0.580886	0.474086	7.54666	11.2788	6.4309	5.41464	8.01034	7.61377	4.45261	4.20247	6.4468	3.9774	2.33499	2.43866	1.02774	0.686454
GH_A13G2428	A13	108644744	108647214	TM47654_TM47656	qtl34	AT5G19630	alpha/beta-Hydrolases superfamily protein	4.67005	3.2126	1.35835	1.82543	3.54511	3.782	1.53222	1.66343	3.93552	2.2681	5.11058	3.0911	3.75197	2.73515	3.16962	2.31351	3.09911	0.961016	2.10918	1.55911	1.08491	0.344699	0.911704
GH_A13G2429	A13	108647788	108651180	TM47654_TM47656	qtl34	AT5G13020	Emsy N Terminus (ENT)/ plant Tudor-like domains-containing protein	6.30657	5.55388	3.63493	3.24145	4.56732	5.9061	4.15611	6.0951	2.63725	7.88412	20.6486	14.7681	10.7531	5.71231	7.48327	8.5788	3.90708	7.75729	4.69918	1.51352	1.68737	1.41143	1.11292
GH_A13G2430	A13	108654400	108656211	TM47654_TM47656	qtl34	AT1G04640	lipoyltransferase 2	1.76722	2.38738	3.87803	1.49544	3.12609	2.40694	2.06977	1.84793	1.24961	2.1638	5.33266	5.17213	4.42395	0.937892	2.85536	5.00823	3.04162	3.04178	3.04491	2.15824	1.50797	1.31533	1.14735
GH_A13G2431	A13	108660782	108663261	TM47654_TM47656	qtl34	-	-	0.660069	0.304219	0.136434	0.0943467	0.309748	0.100336	0.185206	0.096965	0.202992	1.57841	4.15769	8.0419	2.89707	0.801917	0.87982	1.59619	2.32897	0.964592	1.83025	0.2801	0.359512	0.019585	0.132553
GH_A13G2432	A13	108666313	108674589	TM47654_TM47656	qtl34	AT1G18450	actin-related protein 4	20.7352	13.549	8.12996	8.43803	16.314	19.1702	9.47817	9.89534	10.5027	16.9046	31.2386	16.2436	15.8683	10.8008	14.5769	20.0761	14.3893	18.3629	9.1608	6.66667	5.13024	3.75674	3.44835
GH_A13G2433	A13	108678722	108683779	TM47654_TM47656	qtl34	AT3G20780	topoisomerase 6 subunit B	4.68094	4.40471	1.44822	1.81482	2.29448	2.48796	2.37121	2.72696	1.19663	1.90711	5.1289	3.4183	3.31928	2.36123	3.55086	4.38788	2.13776	4.07234	1.17331	0.945656	0.875822	0.559801	0.319449
GH_A13G2434	A13	108688936	108691251	TM47654_TM47656	qtl34	AT5G12970	Calcium-dependent lipid-binding (CaLB domain) plant phosphoribosyltransferase family protein	7.57733	5.92303	5.58325	0.443128	9.41336	1.21816	3.92711	1.05996	0.311975	7.84497	51.4798	24.9159	16.1969	19.7083	28.6988	28.2847	17.6485	50.5934	10.4796	6.45537	2.86129	0.120526	0.841027
GH_A13G2438	A13	108714063	108714473	TM47654_TM47656	qtl34	AT5G65360	Histone superfamily protein	93.3641	38.1985	293.083	0.210321	23.1337	0.283137	3.95047	0.301343	0.455115	6.11483	292.551	385.539	200.31	98.0524	194.874	41.2557	64.9021	85.4809	42.2119	5.27262	1.31809	0.0440443	0.398993
GH_A13G2439	A13	108716561	108719480	TM47654_TM47656	qtl34	AT5G12930	inactive rhomboid protein	0.763867	0.853007	1.18345	0.065508	0.40018	0.045739	0	0	0.0122507	0.044367	38.7836	23.0219	12.2148	10.8612	11.2743	4.64123	4.53567	4.70007	2.87887	0.369346	0.0828047	0.0141	0.044334
GH_A13G2449	A13	108859511	108862229	TM47654_TM47656	qtl34	AT5G12470	UvrABC system C protein%2C putative (DUF3411)	5.57146	1.53038	0.410783	0.887851	0.173614	0.176487	0	0.753399	0.03256	0.104529	7.77863	1.88847	2.27932	11.4354	13.7067	10.0512	12.7708	10.5239	4.27749	3.12751	3.88263	5.81032	4.40973
GH_A13G2452	A13	108894656	108898439	TM47654_TM47656	qtl34	AT1G50460	hexokinase-like 1	6.04942	3.30648	3.61603	7.91535	7.0872	8.25963	11.5399	8.77878	9.81912	7.71414	5.47337	14.2339	9.0923	5.57006	6.35389	7.51983	5.06625	9.82478	2.77391	1.70181	1.92634	0.622325	0.654669
GH_A13G2453	A13	108900950	108910243	TM47654_TM47656	qtl34	AT2G13540	ARM repeat superfamily protein	12.5148	9.81749	5.60193	5.1847	10.7601	11.3921	3.89018	5.23141	4.19668	8.92203	15.6224	11.5193	8.74078	8.56143	13.2588	9.29222	9.92652	7.50668	4.23584	2.14477	3.01117	2.87536	4.44405
GH_A13G2456	A13	108947101	108952791	TM47654_TM47656	qtl34	AT3G09150	phytochromobilin:ferredoxin oxidoreductase%2C chloroplast / phytochromobilin synthase (HY2)	2.9537	2.41827	4.38444	0.410722	2.7229	0.790603	1.97838	0.839719	0.778018	4.09056	5.90024	2.38042	1.11953	1.33203	3.13374	1.06601	1.84018	2.91266	5.6873	0.457251	0.122197	0.200258	0.622927
GH_A13G2461	A13	108983436	108986686	TM47654_TM47656	qtl34	AT1G51510	RNA-binding (RRM/RBD/RNP motifs) family protein	42.7266	31.9635	66.512	18.8029	49.2902	38.8368	46.3913	26.4428	16.4955	22.7883	99.3861	85.1246	68.8657	58.1989	50.3528	67.4246	52.8193	52.9577	80.6942	46.0054	34.7809	33.1564	17.3682
GH_A13G2465	A13	109018719	109020403	TM47654_TM47656	qtl34	AT1G62350	Pentatricopeptide repeat (PPR) superfamily protein	7.29948	6.85901	7.79895	4.88792	7.30523	7.92059	9.17336	5.04556	3.5853	11.925	11.8659	14.1248	10.5228	7.33549	6.10422	3.95788	4.99427	2.93111	6.60602	2.43337	2.8241	1.22117	1.95114
GH_A13G2466	A13	109026781	109039406	TM47654_TM47656	qtl34	AT5G19390	Rho GTPase activation protein (RhoGAP) with PH domain-containing protein	11.1922	12.1028	3.63235	3.11413	4.70754	2.37125	2.53682	1.78184	2.87456	8.31766	20.1069	9.13943	6.58933	10.1869	16.573	14.4973	12.6574	15.345	6.30856	6.2715	9.47921	4.05841	9.049
GH_D01G0668	D01	7824457	7826733	TM48171_TM48181	qtl35	AT5G54110	membrane-associated mannitol-induced	27.1653	28.2534	11.809	9.63091	36.4867	22.3331	22.1462	22.0745	12.2158	19.9043	45.2194	26.342	27.3941	28.8509	20.1478	39.7232	24.9247	18.2696	9.54603	15.5597	15.033	17.8123	10.3506
GH_D01G0669	D01	7838868	7850541	TM48171_TM48181	qtl35	AT4G10265	Wound-responsive family protein	2.75678	1.1977	2.80418	3.13619	5.05813	5.32266	7.11089	12.7715	4.2624	2.15576	148.975	100.35	135.599	4.21457	3.46897	10.5185	15.2146	1.39127	5.64161	11.1249	4.46912	0.653433	0.932499
GH_D01G0673	D01	7939706	7943596	TM48171_TM48181	qtl35	AT4G27340	Met-10+ like family protein	3.44759	4.43075	5.27092	0.572704	3.03344	2.59127	2.52107	0.834986	0.362929	3.62957	5.732	6.95531	4.34827	2.06207	2.73559	2.1017	1.83671	3.50528	1.70285	1.38972	0.899607	1.08147	1.57386
GH_D01G0675	D01	7965117	7967455	TM48171_TM48181	qtl35	AT1G11360	Adenine nucleotide alpha hydrolases-like superfamily protein	39.2222	13.6487	12.4854	26.1247	26.0753	34.7407	31.0681	28.6465	26.5692	15.4786	39.9011	33.1488	36.7776	65.6037	68.6568	45.7699	37.2828	10.3806	16.9829	27.9335	61.9073	30.7838	31.7763
GH_D01G0676	D01	7969103	7969776	TM48171_TM48181	qtl35	-	-	6.06536	9.24665	8.30597	2.19409	9.69388	5.64156	2.10086	4.02523	3.71844	2.93429	10.8469	29.821	26.002	6.37354	3.81405	6.01348	4.59596	4.72932	1.78249	4.12468	1.39702	1.45272	0.656138
GH_D01G0680	D01	8053196	8053556	TM48171_TM48181	qtl35	AT5G54910	DEA(D/H)-box RNA helicase family protein	1.47106	0.499125	0.377339	1.05844	0.313349	1.06513	0.71333	0.989796	0.6159	1.55725	2.56649	5.96721	3.1951	1.6477	1.24988	1.19261	1.16161	0.871823	0.423881	0.86663	0.453335	0.470617	0.061567
GH_D01G0681	D01	8057163	8060179	TM48171_TM48181	qtl35	AT4G27300	S-locus lectin protein kinase family protein	0.0203973	4.8319	5.39302	11.4251	0.933993	14.087	22.7113	1.70438	0.197203	4.35964	15.8381	19.3757	23.24	4.59915	3.17287	10.8351	6.02814	1.95745	0	2.0321	2.50014	0.711892	0.215661
GH_D01G0684	D01	8157632	8158009	TM48171_TM48181	qtl35	AT4G27280	Calcium-binding EF-hand family protein	60.1634	138.022	89.7954	21.195	25.9582	53.4559	118.759	22.7453	34.6691	31.3419	95.8564	307.714	283.481	7.69165	2.49394	39.5481	7.24424	11.7851	5.68103	3.45553	1.20615	1.86042	0
GH_D01G2003	D01	57145680	57148353	TM49559	qtl36	AT3G54630	kinetochore protein	0.445899	0.290228	0.265695	0	0.051002	0	0	0	0	0	4.46706	4.46075	2.69905	1.50676	0.957982	0.658339	0.276533	1.32995	0	0.0941817	0.0630733	0.0516933	0
GH_D01G2005	D01	57190706	57191764	TM49559	qtl36	AT1G68140	zinc finger/BTB domain protein%2C putative (DUF1644)	15.01	12.8609	6.09331	12.4306	11.7944	11.4047	11.7385	9.51107	13.1355	11.8857	17.1476	21.0402	17.0923	11.6101	14.8357	14.79	13.2148	15.0644	4.1478	5.44603	5.31527	5.25362	3.35477
GH_D01G2008	D01	57250549	57252853	TM49559	qtl36	AT5G09770	Ribosomal protein L17 family protein	26.8397	22.018	22.4816	8.47272	28.6343	23.4891	14.5376	10.907	7.40113	15.4764	31.0932	27.7372	31.1961	50.8281	39.4193	23.79	19.8458	16.6494	28.5145	20.9628	27.6375	19.2395	19.2982
GH_D01G2011	D01	57282468	57285089	TM49559	qtl36	AT2G01070	Lung seven transmembrane receptor family protein	10.1672	15.0992	3.96914	2.24194	4.99255	2.02517	8.89078	0.846622	2.03401	23.4295	11.8265	7.56768	6.54436	1.98802	4.52028	12.2207	20.9079	8.44641	5.35476	2.42187	15.2977	52.071	63.888
GH_D01G2014	D01	57324681	57331958	TM49559	qtl36	AT3G49430	SER/ARG-rich protein 34A	5.17719	2.92939	2.98246	3.16405	6.04605	5.44724	2.07411	5.92616	1.70111	3.18726	11.1724	11.9913	8.31431	5.18417	3.83924	4.60524	3.78849	3.66931	2.40205	2.93463	2.48863	5.41833	0.692038
GH_D01G2017	D01	57379372	57382913	TM49559	qtl36	AT5G23570	XS domain-containing protein / XS zinc finger domain-containing protein-like protein	2.77911	4.21754	4.01294	1.64995	3.90032	3.9871	1.92766	0.540872	0.584531	6.41883	10.4437	7.4499	5.81043	6.71653	7.66558	9.70482	5.89717	6.74998	1.97065	2.37402	1.97271	0.87777	1.44244
GH_D02G0101	D02	830262	832394	TM50296_TM50303_TM50309_TM50353	qtl37	-	-	4.8448	4.1749	1.35402	2.67518	7.2665	5.60103	3.24344	2.13741	6.55052	11.0789	13.9444	7.84897	3.89972	2.15705	1.46468	2.59207	1.72358	7.2387	12.0103	0.59941	0.586049	0.285519	3.0984
GH_D02G0104	D02	852083	854480	TM50296_TM50303_TM50309_TM50353	qtl37	AT3G59690	IQ-domain 13	67.2723	177.896	1.791	34.4546	10.3944	7.08567	2.52318	32.4938	34.902	4.70835	0.51749	0.126355	0.0664403	0.130656	0.310486	95.2771	119.121	8.08575	4.57875	0.733725	8.13288	67.4717	518.513
GH_D02G0110	D02	908085	916410	TM50296_TM50303_TM50309_TM50353	qtl37	AT3G59660	C2 domain-containing protein / GRAM domain-containing protein	3.00521	2.3532	0.451316	1.60789	1.19785	1.86317	1.67361	1.52635	0.924665	1.61641	3.37845	2.27065	1.64676	1.13491	1.93641	2.46881	1.83767	2.2326	0.284456	0.672438	0.682222	0.574117	0.424099
GH_D02G0114	D02	932573	935004	TM50296_TM50303_TM50309_TM50353	qtl37	AT1G33060	NAC 014	0.939728	2.21938	0.0361647	0.161395	0.331417	0.0172903	0.0145283	0.0527067	0.219227	0.616362	0	0	0	0	0	0	0.414153	0	0	0.123877	7.72235	5.61086	0
GH_D02G0121	D02	1135514	1135762	TM50296_TM50303_TM50309_TM50353	qtl37	AT3G59540	Ribosomal L38e protein family	18.414	11.7682	24.9796	4.90777	11.4781	9.31583	6.82941	3.57203	5.69116	4.85334	8.22947	6.39126	9.13254	16.5998	23.229	18.943	13.8381	14.1011	15.0845	23.2416	27.3722	14.109	8.84168
GH_D02G0124	D02	1213964	1216439	TM50296_TM50303_TM50309_TM50353	qtl37	AT5G61770	PETER PAN-like protein	5.3394	6.53186	3.31512	4.70073	5.29317	4.99133	5.13328	4.9542	3.33374	3.9303	8.14023	6.68576	5.04817	4.17966	4.78415	4.43588	5.36517	4.61483	4.19426	1.41659	1.39085	1.23579	1.69114
GH_D02G0128	D02	1258425	1262706	TM50296_TM50303_TM50309_TM50353	qtl37	AT1G06130	glyoxalase 2-4	13.3976	22.6954	4.97075	23.063	4.8633	6.64956	7.61951	8.52324	7.47036	0	8.93635	22.7762	32.7021	22.0981	15.908	6.38753	7.7058	13.3842	0.62776	9.10778	6.1882	2.94423	0
GH_D02G0132	D02	1296111	1299884	TM50296_TM50303_TM50309_TM50353	qtl37	AT1G06070	Basic-leucine zipper (bZIP) transcription factor family protein	17.8438	14.248	4.13232	5.16412	19.792	12.5402	21.171	8.68243	7.5169	16.8234	24.7597	14.5171	15.4079	10.3056	11.1049	13.0216	9.41518	17.5477	14.5046	3.23292	2.32362	1.3978	3.46722
GH_D02G0136	D02	1322611	1327445	TM50296_TM50303_TM50309_TM50353	qtl37	AT5G58003	C-terminal domain phosphatase-like 4	6.97108	5.16089	2.27938	3.90164	4.28148	6.13112	6.62248	4.91894	3.40577	5.5606	8.39097	8.96425	5.3366	2.93728	3.88439	3.77221	3.65424	4.81961	2.07238	1.2836	1.33964	0.799212	0.991414
GH_D02G0143	D02	1368899	1370380	TM50296_TM50303_TM50309_TM50353	qtl37	AT5G12890	UDP-Glycosyltransferase superfamily protein	3.97219	4.05648	4.43799	3.39638	7.55688	4.48509	6.25933	2.68764	1.46355	6.51598	13.2818	5.43368	4.79715	15.1841	19.0362	6.44844	6.18813	13.2494	11.4382	5.19075	13.7784	13.1313	7.82045
GH_D02G0147	D02	1411502	1419961	TM50296_TM50303_TM50309_TM50353	qtl37	AT2G31660	ARM repeat superfamily protein	7.41869	7.13038	2.14181	2.2161	5.93317	5.68835	3.08274	3.75127	1.73991	4.3336	6.87158	3.28285	2.15205	7.69024	15.2524	6.29136	3.55491	6.95947	1.29911	8.20486	8.49467	13.0616	10.0723
GH_D02G0151	D02	1491385	1492160	TM50296_TM50303_TM50309_TM50353	qtl37	AT4G08910	homeobox protein	0.70061	0.754522	9.10721	0	1.17436	1.31349	2.29152	0.372861	0.166328	1.5096	12.5004	17.1327	16.0331	32.3552	78.0776	3.3598	3.6383	4.73669	26.2591	11.535	13.8324	7.00791	1.156
GH_D02G0152	D02	1543020	1549507	TM50296_TM50303_TM50309_TM50353	qtl37	AT2G43160	ENTH/VHS family protein	46.0495	44.8109	5.00873	30.5069	29.1402	39.282	34.082	28.2497	23.0997	34.5361	20.3559	19.0054	21.2194	39.824	45.4756	59.7063	70.0329	33.3851	6.29343	37.9529	60.9978	87.3358	62.0742
GH_D02G0156	D02	1579557	1581539	TM50296_TM50303_TM50309_TM50353	qtl37	AT5G22355	Cysteine/Histidine-rich C1 domain family protein	1.30958	2.34767	0.473418	0.79789	0.91892	1.27385	0.797762	0.20524	0.900226	0.677716	0.711524	6.03549	3.43655	3.95492	2.87257	0.853128	0.536284	0.41243	0.138386	5.06977	1.6733	0.407766	0.082396
GH_D02G0585	D02	7512300	7517485	TM50730_TM50731	qtl38	AT3G66658	aldehyde dehydrogenase 22A1	12.562	9.07705	2.84245	1.7217	9.55007	5.57937	2.28535	0.932964	2.82032	9.0086	16.2404	8.58952	6.32761	11.3749	14.3735	12.8928	7.7244	13.1552	3.99333	6.28832	5.32822	6.03608	11.0233
GH_D02G0586	D02	7517987	7520647	TM50730_TM50731	qtl38	AT3G66654	Cyclophilin-like peptidyl-prolyl cis-trans isomerase family protein	5.1364	3.40126	1.66661	2.88939	7.21412	5.8877	11.2324	1.62621	0.934562	0.862579	1.17404	0.91386	1.63055	4.62548	7.70029	4.0703	8.80653	2.51727	0	5.33623	9.01285	11.6214	1.58087
GH_D02G0592	D02	7584708	7589265	TM50730_TM50731	qtl38	AT5G49470	PAS domain-containing protein tyrosine kinase family protein	0.565246	0.664732	0.0407577	1.44715	0.588874	1.22882	0.814817	1.91836	1.68435	0.286856	13.7413	7.38648	7.2246	1.3076	1.65016	3.56459	4.35633	1.99693	0.452681	0.68728	0.864392	0.16385	0
GH_D02G0594	D02	7610428	7612136	TM50730_TM50731	qtl38	AT3G06610	DNA-binding enhancer protein-like protein	22.7366	10.1594	6.39552	3.81203	13.0994	9.03654	9.48776	3.67619	8.01417	9.5898	13.7455	6.01339	6.22006	30.0947	25.0361	12.728	12.1844	1.50399	4.69767	10.5109	14.5847	6.26853	4.47393
GH_D02G0601	D02	7706819	7707466	TM50730_TM50731	qtl38	AT3G12410	Polynucleotidyl transferase%2C ribonuclease H-like superfamily protein	0.0978393	0.0461207	0.0406147	0.391863	0.156162	0.195126	0	0.885858	2.12658	0.461537	0.646621	0.14401	0	0.40472	0.540394	0.564042	0.403148	0.292407	1.17851	4.85616	7.68838	4.7743	8.14488
GH_D02G0602	D02	7708842	7709138	TM50730_TM50731	qtl38	-	-	3.50091	2.24835	3.03595	0.0583777	2.50243	1.28684	1.22787	0.796116	0.440888	0.491395	7.3541	5.39925	4.10498	6.90671	4.54265	4.86221	1.69647	2.9461	1.24055	3.72076	3.22268	1.09198	0.336957
GH_D02G0603	D02	7709504	7713587	TM50730_TM50731	qtl38	AT3G06560	poly(A) polymerase 3	5.51185	3.08463	1.40753	3.18911	6.10609	4.32414	1.32967	3.25206	2.4753	1.67971	17.4868	14.7294	10.5611	7.63676	7.36538	6.30013	7.68825	4.4036	4.09201	3.31272	3.45515	1.39709	1.66222
GH_D02G0605	D02	7722404	7724514	TM50730_TM50731	qtl38	AT5G65960	GTP binding protein	7.38612	6.22954	2.16003	6.16926	6.8954	8.52671	8.53266	9.75553	4.96056	4.20796	6.85395	9.82464	6.90363	4.51781	6.41302	5.60858	6.51463	6.80433	2.17606	1.39959	2.24355	2.04492	3.75637
GH_D02G0606	D02	7726057	7726634	TM50730_TM50731	qtl38	AT5G49540	Rab5-interacting family protein	12.2351	10.2727	7.0334	4.72136	6.54727	7.0601	7.65098	5.69965	4.15456	8.16241	10.7076	6.32938	8.82987	13.332	10.5837	11.6809	12.3468	8.40027	8.29185	5.66706	7.72746	4.00207	7.25927
GH_D02G0611	D02	7812347	7814267	TM50730_TM50731	qtl38	AT5G30490	craniofacial development-like protein	16.2755	14.1951	13.803	11.7862	15.7664	13.2474	9.99841	16.4066	11.0267	11.4951	19.7374	24.449	20.3453	12.0435	13.9794	11.0252	11.9137	9.09199	8.80171	8.68663	10.2088	3.7806	8.22033
GH_D02G0614	D02	7830698	7832556	TM50730_TM50731	qtl38	AT3G06440	Galactosyltransferase family protein	1.38122	1.5609	0.878999	0.0544647	0.409982	0.248403	0.205352	0.281682	0.197209	0.602558	3.29929	2.5807	1.65084	0.593989	1.29197	1.23386	1.45593	1.42436	0	0.442836	0.526329	0.363068	0.68922
GH_D02G2235	D02	66977006	66979674	TM53238_TM53278	qtl39	AT3G19630	Radical SAM superfamily protein	10.6398	9.37144	6.91784	4.60363	11.5564	7.95545	7.82656	4.37943	5.13022	10.8453	30.4814	16.8956	12.2405	8.338	14.0122	13.9823	11.6007	17.0549	7.88617	4.75332	5.05187	3.53947	3.60664
GH_D02G2236	D02	66981486	66985283	TM53238_TM53278	qtl39	AT2G42710	Ribosomal protein L1p/L10e family	9.77705	5.68165	5.91799	2.01452	11.0142	7.97068	3.89112	3.72552	1.73856	13.1418	21.4327	8.42081	8.017	17.4592	14.7456	12.2588	4.90752	21.1369	9.33403	5.36139	2.79689	2.63093	3.02122
GH_D02G2240	D02	67033114	67037359	TM53238_TM53278	qtl39	AT2G14835	RING/U-box superfamily protein	2.03895	1.75225	0.360555	0.0818787	1.46136	0.595165	0.248138	0.77264	0.557382	0.358758	1.86927	2.42631	1.36652	2.00004	2.85642	2.61775	1.76867	1.16696	0.776335	4.48396	2.65833	5.18884	0.810754
GH_D02G2243	D02	67077397	67080145	TM53238_TM53278	qtl39	AT2G14820	Phototropic-responsive NPH3 family protein	1.06962	2.23221	0.0828777	0.255775	0.152017	0.352857	0.495657	0.225954	1.18351	0.305701	1.73181	0.462617	0.06451	0.34249	0.396614	3.17517	0.813596	0.332199	0.130458	1.05287	1.07124	4.4672	11.077
GH_D02G2244	D02	67087201	67087939	TM53238_TM53278	qtl39	AT3G49940	LOB domain-containing protein 38	16.416	10.6446	4.62032	4.62428	33.5952	23.8741	3.88692	3.15982	3.16652	17.5421	5.07726	1.45074	3.29091	43.0613	17.5634	40.9325	19.802	4.83031	13.7629	30.8533	19.617	23.3913	17.7818
GH_D02G2245	D02	67093067	67096009	TM53238_TM53278	qtl39	AT1G49890	QWRF motif protein (DUF566)	2.51698	5.3716	0.906425	1.39126	6.07813	2.53015	0.341963	1.17353	2.61846	1.18754	16.8373	1.61065	4.7607	14.791	7.66679	10.4276	7.30865	11.6955	3.51251	0.987696	1.24993	10.0468	6.69055
GH_D02G2246	D02	67102844	67103487	TM53238_TM53278	qtl39	AT4G33865	Ribosomal protein S14p/S29e family protein	36.4559	26.1301	59.1978	17.0031	42.387	30.651	33.3344	29.0669	19.2492	16.6539	27.7661	16.3755	14.87	63.2906	74.927	56.2636	34.0824	20.8423	53.6784	119.484	116.819	154.325	90.593
GH_D02G2247	D02	67104450	67106165	TM53238_TM53278	qtl39	AT2G14825	histone deacetylase-like protein	12.0743	6.27883	10.1651	2.3531	16.566	9.79692	3.89211	3.55289	5.74709	8.98219	26.5278	17.9361	18.5113	15.301	15.0872	19.8406	14.6341	11.7552	15.0416	8.92863	8.39735	2.12091	2.67633
GH_D02G2248	D02	67106991	67108416	TM53238_TM53278	qtl39	AT2G23090	Uncharacterized protein family SERF	207.424	219.289	61.7329	96.9652	196.135	131.436	100.644	56.9375	125.81	162.79	254.033	255.347	360.462	198.987	98.3794	218.34	180.694	51.8872	199.553	203.096	236.314	128.321	192.664
GH_D02G2253	D02	67135848	67137179	TM53238_TM53278	qtl39	AT2G14880	SWIB/MDM2 domain superfamily protein	27.9819	38.1458	118.684	25.4659	53.9298	52.2253	56.8879	31.2376	29.0669	91.2717	132.16	96.2386	112.467	73.6879	76.7878	21.0149	77.0357	7.21959	53.9205	28.9887	131.952	80.9771	65.9461
GH_D02G2254	D02	67146788	67148014	TM53238_TM53278	qtl39	-	-	212.424	485.774	19.7328	19.5015	89.0916	23.9359	31.6195	12.423	74.0223	28.4491	72.596	60.7327	92.8298	1726.19	2223.95	2743.28	1887.89	215.853	124.467	4151.17	9989.2	14702.3	17791.1
GH_D02G2255	D02	67151557	67153231	TM53238_TM53278	qtl39	AT3G19540	glutamyl-tRNA (Gln) amidotransferase subunit A (DUF620)	2.66819	4.21157	0.0943393	6.16778	1.24224	3.45015	0.849013	1.69067	3.61073	0.36723	0.107263	0.141717	0.251573	0.22757	0.483529	5.82629	5.73519	1.24978	1.0955	0.296831	1.50879	57.8604	22.647
GH_D02G2259	D02	67181585	67182588	TM53238_TM53278	qtl39	AT2G18990	thioredoxin-like/ATP-binding protein	33.8498	39.583	24.7615	11.2404	40.9638	27.2729	47.7108	8.0674	12.8399	38.1512	43.9967	26.1632	20.855	42.0375	44.792	46.5997	53.1447	28.7409	40.9606	47.3722	49.4033	62.2246	37.1633
GH_D02G2262	D02	67198214	67200196	TM53238_TM53278	qtl39	AT2G14960	Auxin-responsive GH3 family protein	29.7358	22.4521	2.86046	58.0597	2.45455	42.2965	39.8752	47.8406	3.28913	23.3147	14.0302	181.528	99.3186	41.4054	55.7021	41.1722	17.696	24.101	1.08996	3.64211	3.31328	0.176838	1.60896
GH_D02G2264	D02	67232351	67236812	TM53238_TM53278	qtl39	AT3G19510	Homeodomain-like protein with RING/FYVE/PHD-type zinc finger domain-containing protein	3.24716	3.14782	1.09611	1.48363	2.26642	2.36298	1.74215	1.67966	1.21581	3.43138	3.69196	2.32226	2.60524	2.33326	3.05713	3.00542	2.98983	1.81365	0.86915	1.56973	2.10418	1.91529	2.38673
GH_D02G2265	D02	67239732	67240803	TM53238_TM53278	qtl39	AT2G15000	caspase-6 protein	37.645	34.8446	36.3036	17.8443	39.0016	41.856	20.1741	15.5079	41.079	41.6224	34.4446	44.0138	45.3945	62.5074	58.7935	34.2498	36.8759	14.8383	19.4421	14.9022	32.1284	15.65	11.931
GH_D02G2272	D02	67305283	67305993	TM53238_TM53278	qtl39	AT4G37260	myb domain protein 73	7.11802	2.44048	2.20396	0.797268	1.09282	3.20707	2.3738	5.4654	3.70681	1.86172	3.74973	26.7682	12.3362	3.78992	1.06344	9.98795	1.25998	2.31399	3.5344	0.143142	0.581611	0.26749	1.08186
GH_D02G2273	D02	67312396	67313414	TM53238_TM53278	qtl39	AT2G15270	PRKR-interacting protein	17.5295	13.0407	15.5365	14.5752	24.8126	17.9342	14.7151	21.9191	16.8167	13.0423	39.8485	44.4166	27.0009	20.5245	14.6114	18.6294	16.5534	10.327	28.3205	4.97367	6.95531	6.16869	9.87875
GH_D02G2274	D02	67315401	67316518	TM53238_TM53278	qtl39	AT3G19460	Reticulon family protein	1.1385	1.46572	0.029415	5.79627	0.780577	6.46751	2.94757	4.13975	8.91373	0.383087	0.216625	0.164645	0	0.0232395	0.0460707	0.076118	0.462614	3.30478	0.857894	0.05815	0.059061	10.6348	12.5749
GH_D02G2278	D02	67325484	67326829	TM53238_TM53278	qtl39	AT2G01640	ribosome biogenesis protein	15.994	11.1107	15.1818	4.82946	18.852	15.2654	7.45638	7.21572	4.97453	7.25865	17.7751	20.7379	15.8799	11.0077	12.118	6.49574	10.8158	6.02184	8.51813	5.02172	6.99049	3.3703	3.93335
GH_D02G2281	D02	67353035	67357096	TM53238_TM53278	qtl39	AT3G19420	PTEN 2	10.1032	8.72729	5.09781	9.15749	9.53524	8.89504	10.976	7.89444	8.78211	12.5429	14.5154	7.7328	7.54505	4.6712	6.56168	5.65961	4.66525	7.19302	4.46537	2.54053	3.38972	4.14364	3.7475
GH_D02G2283	D02	67367110	67368645	TM53238_TM53278	qtl39	AT3G19320	Leucine-rich repeat (LRR) family protein	7.04988	7.84303	7.40218	6.37613	7.27676	18.8333	12.6592	24.1736	14.2044	14.3244	4.86153	8.60585	4.25318	25.6978	33.1854	20.4924	9.04626	4.23162	2.40779	23.6348	14.782	3.12819	0.801843
GH_D02G2287	D02	67402077	67405463	TM53238_TM53278	qtl39	AT1G49760	poly(A) binding protein 8	144.004	116.54	52.8064	26.159	44.7495	46.3268	47.1863	21.3136	17.7268	53.9197	96.1026	79.742	62.7644	152.365	151.167	117.949	109.769	131.315	59.3665	71.5994	74.4875	64.9999	84.0589
GH_D02G2295	D02	67451448	67452891	TM53238_TM53278	qtl39	AT2G15570	Thioredoxin superfamily protein	2.54513	2.73796	2.80744	2.48165	4.11935	3.62524	0.927228	2.51029	2.53386	3.25249	4.25444	9.42966	5.6711	3.06464	2.77297	6.77902	5.37748	4.39159	7.04292	1.24108	1.64495	0.961205	1.1707
GH_D02G2298	D02	67472109	67472697	TM53238_TM53278	qtl39	AT4G33985	membrane insertase%2C putative (DUF1685)	14.6716	3.91796	3.0995	88.5506	13.0538	46.3428	30.5568	88.2522	74.2043	22.1509	3.3228	8.62193	13.1897	84.3189	101.649	49.0332	28.6631	7.41081	1.70572	91.6713	92.8809	7.68767	0.748237
GH_D02G2303	D02	67537107	67538030	TM53238_TM53278	qtl39	AT4G34410	redox responsive transcription factor 1	10.8003	7.71524	1.70181	1.56768	0.130525	1.79705	2.67818	4.48727	1.60765	4.64079	12.9975	86.0645	45.9103	0.0195215	0	5.75627	0.127305	2.00172	0	0	0.039976	0.0153647	0
GH_D02G2304	D02	67539663	67541622	TM53238_TM53278	qtl39	AT3G19240	Vacuolar import/degradation%2C Vid27-related protein	1.36422	0.942641	0.37723	0.337512	1.59608	1.51808	1.90193	0.205672	0.598788	2.78593	3.25475	3.17793	6.15716	3.313	2.63979	4.46437	1.70877	2.26624	0.146786	1.42558	1.09012	1.27937	1.41334
GH_D02G2307	D02	67556402	67566365	TM53238_TM53278	qtl39	AT3G19190	autophagy 2	5.63592	4.05834	0.687802	6.80996	2.5575	4.43552	2.6476	6.81796	4.99508	3.00777	5.02036	4.02338	3.50345	1.70118	2.34888	4.50947	3.14416	3.35299	0.366523	1.7701	2.94253	8.70005	3.53668
GH_D02G2308	D02	67571198	67573740	TM53238_TM53278	qtl39	AT3G19184	AP2/B3-like transcriptional factor family protein	3.40491	2.72584	0.938866	1.55219	4.6919	3.11641	3.18463	1.29885	1.88309	4.53023	9.47831	5.63152	7.16553	4.33324	3.83943	3.31983	4.4139	3.15004	4.08683	1.81471	2.34761	3.52856	2.55577
GH_D02G2311	D02	67591772	67595770	TM53238_TM53278	qtl39	AT2G15695	peptide methionine sulfoxide reductase (Protein of unknown function DUF829%2C transmembrane 53)	4.70281	4.59988	1.3698	1.7319	2.17323	2.94672	1.4073	0.983286	1.31834	2.73695	4.50336	4.35796	4.77127	2.19278	2.17787	2.0611	2.20104	1.03457	1.3183	1.35377	1.40928	0.508145	0.59332
GH_D02G2314	D02	67629459	67630421	TM53238_TM53278	qtl39	AT3G48700	carboxyesterase 13	8.96065	21.2366	16.0287	3.25132	25.6021	14.672	22.4224	0.719396	3.6181	16.0736	3.2461	2.30642	10.5544	46.3031	40.3544	9.64789	9.45255	1.65566	1.6446	11.7465	19.8341	26.7126	9.9394
GH_D03G0941	D03	33466310	33469564	TM54448	qtl41	AT5G62050	inner membrane OXA1-like protein	5.15856	4.08159	1.2333	0.740209	4.00504	3.13363	0.794405	0.588025	0.714416	1.99889	8.50503	7.52137	4.45108	4.22384	7.17985	4.0219	3.19786	1.28005	1.08731	1.77317	2.62021	1.60474	1.70508
GH_D03G0950	D03	33671799	33672065	TM54448	qtl41	-	-	0.484218	0.170661	0	0.470464	1.31347	0.0765743	0.615091	0.808089	0.488616	0.815051	0.111977	0	0.204199	0.098972	0.174108	4.84863	2.11182	0.792584	4.21147	0.699437	1.9166	45.8966	14.9875
GH_D05G0694	D05	5526055	5529139	TM56938_TM56945_TM56959	qtl42	AT1G76320	FAR1-related sequence 4	3.18663	2.92187	1.59434	2.21479	2.35933	2.90851	1.30219	2.01755	1.88973	2.34812	5.49194	2.94652	2.91066	2.43644	2.96734	3.48046	2.5322	2.21883	1.28282	1.26924	1.48212	1.54095	1.87995
GH_D05G0698	D05	5561939	5568131	TM56938_TM56945_TM56959	qtl42	AT5G19620	outer envelope protein of 80 kDa	6.20707	5.98934	3.96967	2.36366	4.71314	4.62659	3.11512	2.28145	2.34064	5.7714	12.0129	5.92252	4.60656	3.85891	8.40551	6.92536	4.90986	7.70701	3.15594	2.38728	2.62302	2.6551	2.57459
GH_D05G0701	D05	5592715	5599012	TM56938_TM56945_TM56959	qtl42	AT3G63530	RING/U-box superfamily protein	6.91693	4.22604	5.37602	2.53954	3.87035	1.96219	0.608478	0.763831	1.03609	3.60186	14.5343	4.03666	3.50518	10.3096	10.4889	7.73681	8.03286	6.63274	7.31256	13.3444	10.8551	3.86213	9.25047
GH_D05G0703	D05	5615629	5619989	TM56938_TM56945_TM56959	qtl42	AT4G36250	aldehyde dehydrogenase 3F1	0.279838	1.51629	2.89974	22.6503	2.44401	23.5452	6.09242	60.1614	17.01	1.76806	6.22417	9.75684	7.99725	44.7194	81.4459	49.917	17.4899	8.39141	0.232668	58.4381	29.4148	9.93633	0.429758
GH_D05G0710	D05	5693327	5696935	TM56938_TM56945_TM56959	qtl42	AT1G51410	NAD(P)-binding Rossmann-fold superfamily protein	0.109827	0.118009	0.0219563	0.295512	0.139173	0.476462	0.382021	0.324519	0.491045	0.335185	0.650324	0.0672223	1.11469	4.5996	3.81036	0.602488	0.309886	1.09867	1.43635	1.08602	0.498773	1.0232	0.182426
GH_D05G0712	D05	5712797	5717753	TM56938_TM56945_TM56959	qtl42	AT3G21090	ABC-2 type transporter family protein	0.864433	10.4132	20.8124	77.1665	3.58065	66.92	78.0847	12.9173	1.18651	54.7732	11.0894	7.03425	14.071	139.217	193.958	109.62	79.7807	26.4253	0.825298	421.257	524.833	248.429	56.2587
GH_D05G0718	D05	5754253	5757394	TM56938_TM56945_TM56959	qtl42	AT3G20070	titan9	1.22143	0.333471	1.28689	0	0.083883	0	0	0	0	0	5.1627	2.60007	1.86708	1.38085	1.44932	0.13851	0.580304	1.33714	0	0.107574	0	0	0
GH_D05G0722	D05	5793090	5797143	TM56938_TM56945_TM56959	qtl42	AT5G19400	Telomerase activating protein Est1	6.88949	6.71696	1.81833	12.7789	10.8721	13.4047	10.5712	14.3037	8.98822	10.9714	18.1789	13.3334	9.5583	5.81095	6.2305	11.2209	7.21533	11.1189	2.72453	5.8912	6.72554	9.53403	10.3855
GH_D05G0723	D05	5801314	5801571	TM56938_TM56945_TM56959	qtl42	-	-	14.7322	26.1051	585.004	1.32561	33.6848	11.8401	5.76979	3.76881	1.88239	22.6123	662.773	603.777	806.953	371.434	549.111	340.263	80.1096	21.2964	18.6539	35.5355	21.9243	1.28019	4.4527
GH_D05G0724	D05	5808729	5809061	TM56938_TM56945_TM56959	qtl42	-	-	8.19325	7.44814	4.10032	5.66404	5.87189	4.1642	3.73748	3.969	3.73617	0.382513	9.79842	28.8235	19.8041	3.8928	2.25164	5.3474	3.44959	3.26636	0.87497	2.47565	1.59559	1.51178	0.154728
GH_D05G0731	D05	5874880	5879081	TM56938_TM56945_TM56959	qtl42	AT2G26920	Ubiquitin-associated/translation elongation factor EF1B protein	14.8731	9.15734	3.37325	9.97608	9.54945	12.0482	8.16517	12.143	12.022	16.3979	55.8967	27.5035	26.5311	17.8773	15.1489	22.5205	16.9588	9.40121	14.4453	15.8296	14.2239	11.5705	14.9212
GH_D05G0734	D05	5895408	5897407	TM56938_TM56945_TM56959	qtl42	AT5G12110	elongation factor 1-beta 1	217.34	216.099	219.579	40.3142	195.157	135.164	116.107	46.0418	43.4412	148.023	102.501	68.8223	69.1403	320.051	253.233	165.993	128.681	120.359	92.7986	205.735	186.557	139.579	79.5274
GH_D05G0737	D05	5909278	5913521	TM56938_TM56945_TM56959	qtl42	AT2G27020	20S proteasome alpha subunit G1	15.0122	10.0882	10.4191	3.98035	5.84295	5.4622	2.35295	2.17922	2.13616	5.37272	7.68285	5.25986	3.04463	21.4203	30.5484	21.751	18.0547	14.2177	6.78431	16.9538	23.3062	25.5574	13.0453
GH_D05G0743	D05	5945560	5949626	TM56938_TM56945_TM56959	qtl42	AT2G24960	Myb/SANT-like DNA-binding domain protein	0.706059	0.113875	0	0.00940933	0.438933	0.122435	0.066572	0.0618357	0.099213	0.051324	5.03059	3.27677	4.60467	2.62781	1.83285	1.53205	0.839503	0.461982	0.317436	0.332733	0.23921	0.0716217	0.168202
GH_D05G0745	D05	5969903	5971644	TM56938_TM56945_TM56959	qtl42	AT5G19490	Histone superfamily protein	5.09078	3.01201	4.92622	3.5162	2.366	3.89493	1.81935	5.55736	2.01713	3.29679	12.9072	16.9726	10.688	3.32896	4.81414	3.01448	2.50719	3.43462	2.23214	0.613303	1.19604	2.10991	1.0869
GH_D05G0746	D05	5984763	5997593	TM56938_TM56945_TM56959	qtl42	AT5G19390	Rho GTPase activation protein (RhoGAP) with PH domain-containing protein	18.3048	16.42	9.25065	8.57441	7.94284	9.65805	6.41222	6.04604	8.42196	9.52332	27.0026	16.1181	16.7514	55.5082	59.6358	15.7978	16.9735	24.4398	9.3651	19.2536	26.9058	59.9942	16.8924
GH_D05G0749	D05	6013221	6014500	TM56938_TM56945_TM56959	qtl42	AT1G79070	SNARE-associated protein-like protein	8.31788	7.22239	4.19604	1.73894	3.34419	2.82799	3.05732	2.80851	2.80479	3.58675	7.83402	4.18274	4.06508	9.31991	14.0876	11.5208	5.54765	6.01463	3.24819	4.75276	8.68074	3.28426	9.67106
GH_D05G0750	D05	6016366	6018661	TM56938_TM56945_TM56959	qtl42	AT2G26840	MutS2	6.80022	6.10474	6.82453	1.35462	3.94186	4.9745	2.92235	1.39131	1.27661	7.78472	12.4396	7.88399	6.83072	5.71863	9.77969	5.84422	5.76848	6.39481	1.75106	2.61817	2.99694	1.00606	0.963603
GH_D05G0751	D05	6019801	6022726	TM56938_TM56945_TM56959	qtl42	AT2G32560	F-box family protein	15.1624	15.1275	11.0151	1.66846	3.96487	2.54246	6.17429	2.31325	2.25308	2.71038	7.50527	18.0742	35.6385	11.1332	11.4732	3.38116	1.16922	1.99316	1.4048	1.59532	0.51945	0.612969	0.427097
GH_D05G0756	D05	6048828	6055169	TM56938_TM56945_TM56959	qtl42	AT2G28470	beta-galactosidase 8	18.4558	28.519	12.8054	160.855	38.4738	100.042	20.5912	214.779	147.137	40.2576	57.1565	39.7174	39.6402	67.5796	63.4937	29.9672	14.999	32.66	10.7325	19.2837	45.3906	230.698	110.684
GH_D05G0757	D05	6064581	6064760	TM56938_TM56945_TM56959	qtl42	-	-	0.204194	1.08598	0	0.0949407	0	0.572087	2.31038	0.941834	0.171347	0.161938	44.116	44.2685	141.345	0.194613	0	5.85371	4.34844	1.4233	0.16602	1.47175	0.386454	0.894677	0.407351
GH_D05G0759	D05	6081954	6085663	TM56938_TM56945_TM56959	qtl42	AT3G45290	Seven transmembrane MLO family protein	0.230647	2.42031	2.93778	1.78455	0.351639	3.71815	4.44612	0.384686	0.0555033	2.34916	11.6344	13.19	10.7528	8.83754	6.89147	3.81129	3.56048	4.89358	0.868266	8.65261	6.62252	3.10939	0.037498
GH_D05G0761	D05	6107600	6122798	TM56938_TM56945_TM56959	qtl42	AT1G07910	RNAligase	4.59512	2.7184	1.49052	1.20592	2.78178	3.18408	1.92668	0.863321	1.10796	2.80437	5.38246	2.00902	1.42872	3.67986	5.24412	3.16181	3.09098	3.98965	1.47772	3.03028	4.82984	3.02968	2.48601
GH_D05G0763	D05	6127255	6128722	TM56938_TM56945_TM56959	qtl42	AT3G45600	tetraspanin3	1.11655	0.528806	0.362234	0.0793347	0.397563	0.743531	0.035844	0.172911	0.310981	0.138646	21.434	11.5534	7.08784	9.79914	10.0802	8.0582	6.6398	3.27216	5.20289	3.29486	3.42838	0.532947	1.36197
GH_D05G0764	D05	6134263	6136697	TM56938_TM56945_TM56959	qtl42	AT5G60210	ROP interactive partner 5	4.33513	9.16588	1.40818	0.0989297	1.22735	1.91689	1.70802	0.145606	0.301616	1.53295	3.39478	1.0744	0.957638	2.11393	2.59833	10.2589	7.14886	7.48259	6.50146	7.96428	15.1162	3.06091	0.18347
GH_D05G0768	D05	6170927	6171247	TM56938_TM56945_TM56959	qtl42	AT4G03210	xyloglucan endotransglucosylase/hydrolase 9	0.29378	0.0274427	0	0	0	0	0	0.0383267	0	0	12.2633	2.15342	13.6101	0.211698	0.669098	3.48593	1.6428	2.07523	3.29637	0.6417	0.992493	0	0
GH_D05G0769	D05	6196523	6208588	TM56938_TM56945_TM56959	qtl42	AT5G20990	molybdopterin biosynthesis CNX1 protein / molybdenum cofactor biosynthesis enzyme CNX1 (CNX1)	10.2328	7.9771	6.14149	6.00472	12.6375	14.7017	7.06606	3.89866	5.28445	18.1308	18.4383	9.94185	11.2327	7.73736	8.38481	12.6487	8.04812	14.8444	6.70402	6.48323	4.64829	6.15723	7.13012
GH_D05G0772	D05	6217076	6220554	TM56938_TM56945_TM56959	qtl42	AT2G27030	calmodulin 5	482.191	533.5	658.772	262.419	513.327	246.231	380.547	190.918	256.59	464.669	352.463	566.673	487.111	764.026	683.693	382.243	688.142	149.715	843.332	554.508	858.489	402.457	487.105
GH_D05G0774	D05	6227552	6239676	TM56938_TM56945_TM56959	qtl42	AT3G43610	Spc97 / Spc98 family of spindle pole body (SBP) component	5.35877	4.85048	1.1051	2.39173	3.63976	3.89711	2.35171	2.06764	2.47324	4.96195	6.54019	5.85161	1.71968	3.45031	5.75818	5.37589	3.874	3.73776	1.35282	3.88963	3.16508	2.95934	4.41024
GH_D05G0779	D05	6280360	6297624	TM56938_TM56945_TM56959	qtl42	AT2G27170	Structural maintenance of chromosomes (SMC) family protein	13.1755	8.54591	2.21501	5.50848	5.45729	9.73332	5.05037	5.31572	4.12266	5.03298	20.4707	16.2225	11.9069	10.1087	12.4944	13.4034	9.16646	10.0419	0.980194	3.96328	4.83513	3.49338	3.9097
GH_D05G0828	D05	6681752	6686148	TM57007_TM57021	qtl43	AT1G08350	Endomembrane protein 70 protein family	3.25032	1.66152	0.515094	0.495277	0.854625	0.768106	0.339385	0.124466	0.569738	2.10065	1.58543	0.885647	0.430964	2.7152	3.27581	2.62348	1.73051	2.07143	0.446785	2.17383	1.52155	1.16881	1.46929
GH_D05G0832	D05	6712278	6714851	TM57007_TM57021	qtl43	AT2G27590	S-adenosyl-L-methionine-dependent methyltransferases superfamily protein	6.64629	6.37401	5.40478	4.05969	8.04298	9.00654	8.4543	4.14663	3.91314	6.31155	7.67744	5.57855	5.4054	9.71845	9.57102	6.9551	5.8018	4.06324	5.0789	5.25399	5.04647	3.66662	2.55382
GH_D05G0834	D05	6724852	6730227	TM57007_TM57021	qtl43	AT3G44530	histone chaperone HIRA-like protein	3.57667	2.90159	0.994999	2.20025	3.31447	3.12804	2.56001	4.8652	2.53123	2.40536	5.59256	3.23497	3.50354	2.1702	3.06357	4.05464	4.12255	3.54388	1.32533	1.0902	1.16034	3.3431	0.808027
GH_D05G0839	D05	6787375	6790406	TM57007_TM57021	qtl43	AT3G52890	KCBP-interacting protein kinase	5.85843	7.32374	2.00555	5.44376	4.525	7.06617	3.49952	4.65703	4.01311	3.36736	7.22921	8.01546	8.43939	5.48449	6.24363	3.70961	4.20659	3.18198	2.02328	3.53523	3.89314	0.986399	0.623374
GH_D05G0841	D05	6802493	6802923	TM57007_TM57021	qtl43	AT1G55980	FAD/NAD(P)-binding oxidoreductase family protein	3.27806	4.04508	0.979323	0.623942	4.54871	3.64212	1.56479	1.82145	1.64083	3.29037	8.27986	7.27229	3.97091	2.09609	3.34124	5.86098	3.8052	6.86456	2.3322	3.59025	1.41253	1.83562	1.02701
GH_D05G0848	D05	6854882	6855990	TM57007_TM57021	qtl43	AT2G27775	PPR containing protein	15.7059	13.4449	13.0261	6.93927	11.9645	12.5656	9.19303	8.15629	5.59846	15.7977	12.4149	10.1294	8.46801	17.6503	16.862	9.80009	13.5828	11.8657	10.6426	7.01819	8.38381	5.82123	3.03404
GH_D05G0849	D05	6859328	6860065	TM57007_TM57021	qtl43	-	-	6.32275	7.36243	1.45891	10.5057	8.02584	7.20212	6.68622	6.44786	9.34971	3.59938	32.0291	26.1329	18.1296	5.33242	5.8105	9.38328	11.5631	6.00229	12.6475	2.92846	1.00341	0.441143	0.944936
GH_D05G0853	D05	6879355	6880136	TM57007_TM57021	qtl43	AT3G44750	histone deacetylase 3	54.278	36.4883	36.9617	7.59139	37.8518	35.3393	18.4303	35.9004	9.30606	22.4109	30.8152	14.2242	9.07617	24.4666	36.6948	42.5408	19.4522	50.6172	22.1862	33.3371	35.2835	59.212	24.717
GH_D05G0854	D05	6885132	6888068	TM57007_TM57021	qtl43	AT3G44850	Protein kinase superfamily protein	10.0572	9.19308	5.70076	4.51753	6.12843	6.92921	3.69717	4.036	6.46606	2.76728	11.831	8.26159	5.6882	5.33658	9.62353	9.21125	7.48449	9.55897	5.44571	5.52932	6.49057	11.7739	13.4078
GH_D05G0856	D05	6913741	6926851	TM57007_TM57021	qtl43	AT2G27900	coiled-coil protein	9.65816	8.39643	1.16086	4.25962	6.35829	6.70576	4.70654	5.01891	5.87059	6.95293	10.4364	6.94632	6.03391	8.04422	8.96708	9.77121	8.5702	6.74103	2.81165	8.11362	11.84	9.5369	6.40139
GH_D05G0859	D05	6937911	6943844	TM57007_TM57021	qtl43	AT2G27950	Ring/U-Box superfamily protein	8.22866	7.79593	2.34825	17.9066	7.61527	15.1586	5.73301	13.066	15.4508	9.86965	9.82441	11.9422	7.54365	20.3353	27.7257	17.4253	10.9217	12.044	3.92581	27.2756	55.6883	51.5907	96.1078
GH_D05G0860	D05	6951041	6951643	TM57007_TM57021	qtl43	AT5G22870	Late embryogenesis abundant (LEA) hydroxyproline-rich glycoprotein family	3.93143	1.43459	0.773382	0	0.361508	0.155666	0.569296	0	0	0.434396	0.575316	0.548922	0.154713	11.4359	28.5458	1.2004	1.24712	0.411509	0	12.4139	5.18468	0.16108	0.431835
GH_D05G0863	D05	6984387	6984812	TM57007_TM57021	qtl43	AT3G45980	Histone superfamily protein	91.289	39.2214	432.876	0.0536347	15.2878	0.149706	2.40371	0.138554	0.185315	9.09345	361.534	572.846	358.164	72.6591	106.463	88.688	81.7861	88.764	58.4872	4.84018	0.661565	0.0454597	0.246085
GH_D05G0871	D05	7041507	7041761	TM57007_TM57021	qtl43	-	-	0	0	0.192788	0	0	0	0	0	0	0	0.309752	0	0	1.45404	34.9872	5.24105	2.08996	22.8287	0	0.453322	0	0	0.062948
GH_D05G0873	D05	7065901	7066149	TM57007_TM57021	qtl43	-	-	0	0	0	0	0	0	0	0	0	0	0.965364	0	0.35046	1.86844	40.0286	8.87726	1.03103	22.9899	0	0.739484	0	0	0
GH_D05G0881	D05	7144394	7145162	TM57007_TM57021	qtl43	AT3G46020	RNA-binding (RRM/RBD/RNP motifs) family protein	3.29033	2.64437	3.90067	0.938219	4.67985	3.06903	0.90708	2.91643	1.76557	6.03679	9.23485	2.96541	4.85479	6.68814	7.49414	3.00864	2.00251	0.491169	3.05741	5.55604	3.07269	0.856263	1.27217
GH_D05G0882	D05	7146211	7149545	TM57007_TM57021	qtl43	AT5G58700	phosphatidylinositol-speciwc phospholipase C4	8.80557	3.46814	1.57183	0.27971	0.99731	0.974821	1.7605	0.463528	0.531706	2.10465	9.84866	3.4929	7.52098	14.385	13.7126	3.12194	4.0065	10.4395	6.08852	3.45513	1.50867	0.53561	0.526582
GH_D05G0883	D05	7158758	7161245	TM57007_TM57021	qtl43	AT5G01450	RING/U-box superfamily protein	3.3542	5.36152	2.52829	11.4106	7.17346	9.79183	10.608	1.29092	1.01072	18.4325	6.2954	12.1599	7.57312	45.8628	31.4994	9.62199	10.6058	2.63847	1.47281	25.8391	34.57	20.398	22.8742
GH_D05G0886	D05	7186261	7188211	TM57007_TM57021	qtl43	AT3G47160	RING/U-box superfamily protein	28.4193	44.9506	30.4973	9.59054	9.79068	30.585	11.7016	7.76038	13.2118	17.2197	333.209	109.271	194.513	16.7998	7.29035	14.3924	30.6543	9.375	20.1858	5.1047	8.44396	4.4843	5.53741
GH_D05G0888	D05	7237307	7238634	TM57007_TM57021	qtl43	AT3G47120	RNA recognition motif (RRM)-containing protein	9.7548	6.47529	2.93805	7.08387	11.2107	8.85868	8.15479	7.07978	8.12219	9.4375	21.6239	22.5804	13.5139	13.051	7.4519	11.1805	7.46539	9.5938	2.17313	3.54636	3.86376	5.19471	6.00488
GH_D05G0889	D05	7238699	7239205	TM57007_TM57021	qtl43	-	-	18.2841	12.275	5.4166	15.5133	22.8272	18.5274	9.90479	16.6573	9.21171	14.7383	27.5052	47.3559	36.3168	27.9998	15.3875	15.5904	16.2685	11.0372	5.965	5.58748	7.14579	5.08582	5.77001
GH_D05G0896	D05	7265735	7266118	TM57007_TM57021	qtl43	AT1G07300	josephin protein-like protein	2.25563	0.740519	0.162788	0.0943743	2.90302	0	0	0.0585053	0.164326	0.102945	1.39176	4.95345	0.579102	0.388048	1.58569	1.22768	4.58996	0.55907	2.22362	1.00705	1.31284	0.109634	0.400986
GH_D05G0898	D05	7271562	7277224	TM57007_TM57021	qtl43	AT3G47060	FTSH protease 7	7.93676	7.71514	2.84078	6.09984	7.03181	8.57195	3.7605	9.80521	5.17532	6.02944	15.4649	7.79658	7.65824	2.56096	4.61224	8.04369	6.11683	4.3886	1.5512	1.77486	2.76911	3.29027	2.92598
GH_D05G0900	D05	7290113	7291985	TM57007_TM57021	qtl43	AT5G26250	Major facilitator superfamily protein	0	0	0.00845167	0	0	0.0154983	0	0.056591	0.0316533	0.038468	0	0	0	0.111158	0.051674	0.012136	0	0	0	0.0572743	0.188943	3.20191	1.06489
GH_D05G2065	D05	17648782	17649984	TM57368_TM57370_TM57389	qtl44	AT5G42900	cold regulated protein 27	0.956104	7.3639	0.530118	18.3564	9.34067	7.1189	9.61328	38.1701	26.5388	25.3676	69.9186	30.8288	34.5613	5.75764	3.02434	6.62397	6.18898	26.2851	38.5513	3.26836	2.84341	6.71857	3.99913
GH_D05G2067	D05	17660647	17665009	TM57368_TM57370_TM57389	qtl44	AT5G09890	Protein kinase family protein	3.38962	5.37257	1.79335	15.661	10.4345	6.99657	35.5212	4.57167	6.3172	29.4556	0.449335	0.898394	0.737801	0.647542	1.67428	6.26027	17.5058	4.19915	2.28802	0.699127	6.31091	41.5058	8.50264
GH_D05G2069	D05	17674420	17677246	TM57368_TM57370_TM57389	qtl44	AT1G45249	abscisic acid responsive elements-binding factor 2	8.63398	5.84613	3.00161	12.1863	10.2468	19.8516	22.9086	12.2082	12.5637	13.7354	19.0784	24.9216	38.4728	14.7928	7.24679	11.1113	6.19683	17.6821	1.96494	6.7722	5.35168	5.74235	2.95301
GH_D05G2074	D05	17743935	17746139	TM57368_TM57370_TM57389	qtl44	AT1G45976	S-ribonuclease binding protein 1	17.0479	11.7361	7.10004	25.0404	19.754	14.4259	11.3815	31.0528	23.6579	11.7778	30.2551	35.2795	29.6966	13.964	9.04314	13.1547	16.484	6.34047	20.6753	6.71988	13.5038	8.26689	17.6061
GH_D05G2075	D05	17751836	17752961	TM57368_TM57370_TM57389	qtl44	AT1G45688	transmembrane protein	12.0015	2.73867	1.98468	4.68295	2.76464	1.60818	3.99319	1.28801	0.577545	1.87833	17.794	7.19593	13.6896	11.3892	11.8463	6.70322	2.07349	4.18396	3.04679	2.33681	0.62965	0.147688	0.795589
GH_D05G2087	D05	17876196	17877602	TM57368_TM57370_TM57389	qtl44	AT3G57870	sumo conjugation enzyme 1	0.104899	0.0207853	0.489901	0.0138813	0.365018	0.0751063	0	0.117144	0.186562	0.496025	3.75664	3.89325	2.44673	17.0106	16.579	1.6114	0.352332	0.588881	0	9.04661	5.92622	3.01418	4.70112
GH_D05G2089	D05	17903761	17906394	TM57368_TM57370_TM57389	qtl44	AT5G43020	Leucine-rich repeat protein kinase family protein	2.14267	0.686957	4.85017	0.084182	2.86842	0.952903	0.663154	0.30784	0.0327783	0.51909	33.7665	12.1922	4.42208	9.06015	14.1375	7.78455	1.74616	5.12012	1.71122	1.08464	1.16714	0.718485	0.243654
GH_D05G2092	D05	17935404	17937145	TM57368_TM57370_TM57389	qtl44	AT1G60060	Serine/threonine-protein kinase WNK (With No Lysine)-like protein	0.837164	2.42308	22.2587	4.40287	5.05803	1.01627	1.05646	1.22144	2.27353	4.39377	2.89517	2.79193	2.94746	2.60596	9.26634	8.46212	9.51173	1.17479	1.13937	38.8614	65.1639	5.30205	2.08385
GH_D05G2094	D05	17945945	17948967	TM57368_TM57370_TM57389	qtl44	AT4G07390	Mannose-P-dolichol utilization defect 1 protein	37.3296	27.6259	22.1084	32.1135	35.7944	30.9604	30.5121	20.9303	28.5558	32.3865	43.3464	34.0773	32.9795	38.3795	38.4914	25.8791	37.988	24.7331	30.5456	16.8279	32.7421	19.7159	21.6524
GH_D05G2095	D05	17949863	17951470	TM57368_TM57370_TM57389	qtl44	AT1G47056	VIER F-box protein 1	8.44631	6.73012	2.5559	2.39132	3.63159	4.2225	4.74044	4.12086	1.27316	4.5845	14.3382	9.74685	7.13476	7.43592	9.25624	5.53326	5.60656	7.80424	3.04126	3.2915	2.884	3.13251	3.05562
GH_D05G2097	D05	17972984	17974437	TM57368_TM57370_TM57389	qtl44	AT5G67260	CYCLIN D3%3B2	16.3068	7.18675	8.16815	0	5.68827	2.85892	4.50172	0.0292253	0.00772	4.60955	110.206	46.4166	38.0476	19.3825	28.523	6.18109	8.95863	8.3988	4.21588	1.26897	0.723106	0.338274	0.297528
GH_D05G2099	D05	17996184	17997570	TM57368_TM57370_TM57389	qtl44	AT3G53010	carbohydrate esterase%2C putative (DUF303)	2.58679	4.47398	0.0875597	0.731267	1.06547	0.263669	0.32464	0.366128	6.64055	0.358656	5.47638	2.89633	1.30016	1.54636	0.947243	6.60582	27.0469	1.82222	23.0969	0.173309	5.65585	22.1687	60.5312
GH_D05G2106	D05	18069293	18069778	TM57368_TM57370_TM57389	qtl44	AT1G47200	WPP domain protein 2	61.5285	67.1571	39.7038	55.4132	131.726	121.215	66.605	52.8949	66.932	99.2674	49.4954	49.8717	40.9351	91.53	86.3071	95.9021	93.1179	30.4652	73.7477	32.8373	174.28	208.977	288.11
GH_D05G3879	D05	60676139	60677752	TM58694_TM58714_TM58749	qtl45	AT3G20510	Transmembrane proteins 14C	47.913	30.2119	44.8844	45.5729	37.2211	38.5761	88.7451	19.9754	26.4938	61.9329	20.088	14.5639	16.4801	49.5399	50.5095	31.5686	44.5154	12.0248	77.9626	125.689	86.537	54.7809	45.097
GH_D05G3881	D05	60680427	60760181	TM58694_TM58714_TM58749	qtl45	AT5G54890	RNA-binding CRS1 / YhbY (CRM) domain-containing protein	2.86146	2.09202	2.0303	0.586652	2.33543	2.0653	1.19818	1.19294	0.883928	2.2637	9.36144	7.53078	2.92703	2.07944	3.57734	3.10662	2.84872	2.35626	5.12308	0.68353	1.24091	0.580636	1.73497
GH_D05G3888	D05	60945730	60948709	TM58694_TM58714_TM58749	qtl45	AT1G28570	SGNH hydrolase-type esterase superfamily protein	7.98509	23.6405	0.0664343	1.11814	0.960984	0.226181	0.518574	0.819956	8.29485	0.424869	0	0	0	0	0	1.04957	1.66171	0	5.84553	0.0696387	1.44252	16.2396	61.9396
GH_D05G3889	D05	60955568	60957941	TM58694_TM58714_TM58749	qtl45	AT1G28570	SGNH hydrolase-type esterase superfamily protein	20.226	15.68	0.03407	0.515759	2.28268	0.755634	0.294857	0.27418	4.49427	0.421095	1.38857	1.35565	3.81915	2.14908	2.88362	11.3889	10.9526	0.674759	3.72555	1.34688	2.21367	7.41383	37.3426
GH_D05G3894	D05	61030960	61035284	TM58694_TM58714_TM58749	qtl45	AT5G54910	DEA(D/H)-box RNA helicase family protein	7.5952	6.81452	3.86809	1.71653	9.93566	6.86948	4.08641	4.53465	1.54907	7.79712	11.3071	8.84234	5.06818	6.07564	9.53488	8.82102	4.86087	9.26976	5.12036	5.16785	5.34928	4.13092	2.36517
GH_D05G3896	D05	61046422	61051335	TM58694_TM58714_TM58749	qtl45	AT5G54920	polyadenylate-binding protein interacting protein	8.25571	6.89232	1.56863	3.01551	4.78378	2.28916	3.55636	3.96679	4.26017	5.67943	20.4261	8.91657	6.18	8.48105	9.46768	7.56341	9.4807	8.25389	3.57802	4.48991	8.40143	16.8998	7.98243
GH_D05G3898	D05	61060043	61060402	TM58694_TM58714_TM58749	qtl45	AT3G20340	protein expression protein	12.7644	6.61992	2.61867	5.24805	1.95465	0.581799	3.75654	4.41991	2.28651	3.10678	0.72219	13.7617	16.4448	0.644933	0.791136	4.0423	7.35737	4.32606	11.8846	1.51534	1.32881	0.428726	1.09599
GH_D05G3900	D05	61091970	61094135	TM58694_TM58714_TM58749	qtl45	AT3G20395	RING/U-box superfamily protein	0.658434	0.112408	1.0656	0.152708	0.0899517	0.100983	0	2.25341	0.179225	0	1.1924	3.35858	5.454	40.8886	50.7039	48.8048	42.4891	9.0417	3.22897	415.065	417.009	165.635	87.9691
GH_D05G3902	D05	61108252	61224343	TM58694_TM58714_TM58749	qtl45	AT1G50710	HAUS augmin-like complex subunit	3.19898	2.65211	1.01734	1.10729	2.08074	1.60834	0.853844	0.926993	0.72317	0.53428	3.16984	2.23386	1.7066	4.12273	2.9882	2.5041	2.36872	1.86593	1.58939	1.56069	1.4985	2.11406	0.951251
GH_D06G0003	D06	39697	40621	TM58870_TM58871	qtl46	AT4G35070	SBP (S-ribonuclease binding protein) family protein	0.0558313	0.331189	0.0897593	0.166159	1.51778	0.632179	0.091893	0.138858	1.33301	0.084025	6.76425	5.26186	8.89991	5.22887	2.43094	0.724236	0.327673	0.829566	1.04279	0.543868	0.140768	0.04359	0
GH_D06G0004	D06	44787	45128	TM58870_TM58871	qtl46	AT1G75810	transmembrane protein	12.9058	25.2137	5.23543	28.6409	25.8051	38.1483	54.4073	24.9032	13.2889	33.2488	1.88182	3.51074	2.79351	2.62222	1.6618	42.7092	18.6535	8.03787	8.61961	19.5445	12.0278	234.257	61.5227
GH_D06G0005	D06	46842	48205	TM58870_TM58871	qtl46	AT4G35020	RAC-like 3	15.2829	16.6589	7.40305	2.40502	24.9452	9.99215	12.4146	3.14799	4.29211	13.8306	24.6613	23.3341	18.3147	21.3793	15.5361	12.4149	14.0811	8.80955	17.2736	10.4553	11.9139	34.9088	38.1943
GH_D06G0008	D06	62466	65450	TM58870_TM58871	qtl46	AT4G24200	Transcription elongation factor (TFIIS) family protein	5.44417	4.37272	1.43189	3.90013	4.57808	5.47763	2.85292	5.50347	2.42799	3.66366	6.25376	6.7124	5.1824	0.967953	2.15705	3.89892	3.07358	3.61063	1.13225	0.514632	0.704338	0.550317	1.05253
GH_D06G0009	D06	66738	70851	TM58870_TM58871	qtl46	AT4G24190	Chaperone protein htpG family protein	121.235	92.6436	55.5749	27.0183	109.688	96.6142	72.1144	12.2484	20.1693	74.3798	62.7173	110.984	63.5624	222.628	191.309	69.7179	91.0925	55.9426	40.7741	72.2641	79.0117	39.7626	30.0712
GH_D06G0016	D06	109556	112473	TM58870_TM58871	qtl46	AT1G75780	tubulin beta-1 chain	2.37646	13.3962	7.99023	3.20747	21.1599	17.6591	8.46356	4.97743	1.71601	15.7198	1.11264	0.793392	0.903643	1.53865	1.32999	14.9594	22.8924	2.83014	1.40223	1.39728	6.18587	18.3783	27.7833
GH_D06G0024	D06	141982	142488	TM58870_TM58871	qtl46	AT2G18420	Gibberellin-regulated family protein	12.671	22.6703	5.20724	1.60898	25.4999	4.36645	6.34829	1.56344	2.7675	15.0219	0.189197	2.46314	0.77628	0	0.142421	3.94742	7.2465	0	44.0746	0.0576357	3.58009	137.526	0.444154
GH_D06G0025	D06	143874	145721	TM58870_TM58871	qtl46	AT1G47830	SNARE-like superfamily protein	23.0299	23.0511	25.0161	12.788	19.6478	12.5322	15.6533	8.1903	9.55419	18.1587	11.7497	4.60686	7.49194	42.3665	42.0468	13.7467	37.3336	7.38874	40.7424	82.6612	65.1112	72.7402	51.9119
GH_D06G0030	D06	165233	166570	TM58870_TM58871	qtl46	AT5G42560	Abscisic acid-responsive (TB2/DP1%2C HVA22) family protein	20.0505	25.1149	9.5566	6.42358	9.80202	13.1413	12.5938	2.88046	8.24037	19.4168	19.1625	20.9429	19.6963	22.5782	14.4421	13.1483	17.9466	8.86133	5.77912	9.7587	33.8438	11.5763	44.5249
GH_D06G0031	D06	168198	173668	TM58870_TM58871	qtl46	AT1G19940	glycosyl hydrolase 9B5	0	0	0.0185223	0	0.025102	0.0611683	0	0.0102067	0	0	1.11511	2.72252	5.80037	15.2048	12.4566	4.14216	13.1113	1.073	0	10.311	7.52746	0.671393	0.219964
GH_D06G0034	D06	217769	218224	TM58870_TM58871	qtl46	AT1G75590	SAUR-like auxin-responsive protein family	4.00684	2.36793	7.02414	1.47188	3.50452	5.13529	3.48389	0.471239	1.20782	0.886167	5.87661	13.4271	8.7558	2.3997	7.88825	4.81741	3.12989	4.0524	2.07911	1.13055	0.412022	0	0.316812
GH_D06G0035	D06	244325	245515	TM58870_TM58871	qtl46	AT5G40830	S-adenosyl-L-methionine-dependent methyltransferases superfamily protein	1.26665	0.495543	0.585525	0.110535	1.10818	1.3577	0.0130013	0.600859	0.36427	0.062862	0.061204	0.0204673	0.156214	0.211509	0.281341	0.57638	1.21976	0.0438853	0	1.02626	10.8987	6.92846	6.08955
GH_D06G0036	D06	246486	248601	TM58870_TM58871	qtl46	AT1G19860	Zinc finger C-x8-C-x5-C-x3-H type family protein	7.2379	7.38067	4.00967	3.88417	13.4064	16.732	10.5596	3.29517	4.46119	8.86727	18.5258	15.4591	10.5728	9.20747	9.29789	9.67138	10.3855	13.7682	16.4023	2.35979	3.63712	1.90092	2.5132
GH_D06G0037	D06	249790	252860	TM58870_TM58871	qtl46	AT1G19870	IQ-domain 32	31.9579	18.2623	5.331	14.1332	27.8693	39.1106	16.2289	37.7719	18.5184	17.0936	66.7812	55.7281	64.6051	32.4547	19.8801	27.0876	29.075	17.6063	10.852	9.68412	12.3358	13.7613	24.0673
GH_D06G0071	D06	687179	689364	TM58907_TM58908	qtl47	AT1G47270	tubby like protein 6	2.19035	2.97013	0.16709	0.821896	1.48979	0.595709	0	0.052535	2.74187	0.119758	0.368146	0.0148857	0.0175653	0.06581	0.311328	2.25014	10.279	0.342852	1.0055	0.227182	2.55216	14.3835	8.3641
GH_D06G0074	D06	694827	697681	TM58907_TM58908	qtl47	AT1G19520	pentatricopeptide (PPR) repeat-containing protein	15.2197	11.7395	4.12846	5.96363	14.892	12.782	6.39401	8.30234	4.79618	10.3841	10.9837	9.51993	7.79598	12.4039	15.951	13.8894	10.3013	10.4576	2.46376	7.8291	8.91191	4.88818	6.90609
GH_D06G0076	D06	706771	712094	TM58907_TM58908	qtl47	AT1G75220	Major facilitator superfamily protein	2.21496	1.6014	0.920061	0.855715	2.25988	1.15583	1.67855	0.332605	0.409116	5.84626	1.25449	0.719913	0.630522	3.45808	6.47836	3.99504	2.54304	1.24422	0.549757	3.52182	2.14024	1.64468	1.9264
GH_D06G0083	D06	782665	787072	TM58907_TM58908	qtl47	AT5G42710	hypothetical protein	5.25233	13.1087	0.638704	1.57876	1.75015	1.05252	1.26427	0.713017	5.3759	0.953254	0.719338	0.583073	0.308464	0.813138	0.804243	15.8615	12.5474	1.06121	1.18356	0.344909	6.76114	54.066	71.7005
GH_D06G0094	D06	881118	881907	TM58907_TM58908	qtl47	AT1G47740	PPPDE putative thiol peptidase family protein	8.56439	12.6254	2.49088	0.37063	8.02721	1.14723	1.15385	0.452056	1.88614	2.07553	8.61395	5.57278	12.0089	17.1755	13.8499	10.8996	9.16648	10.8196	6.72077	11.3557	9.64989	4.05869	5.91484
GH_D06G0096	D06	890591	893931	TM58907_TM58908	qtl47	AT1G19340	Methyltransferase MT-A70 family protein	1.23292	1.78187	0.73172	0.153643	1.07299	1.21837	0.691256	0.068351	0.18418	0.301605	3.5755	3.68457	2.45245	1.31627	2.527	2.15071	1.5028	1.70025	0	1.52487	1.55709	0.735041	0.567318
GH_D06G0097	D06	901117	904088	TM58907_TM58908	qtl47	AT1G65910	NAC domain containing protein 28	14.0629	11.604	5.2627	4.05059	4.56355	7.0811	30.584	2.45885	1.33575	13.5578	14.9999	65.3813	20.4127	3.59995	4.11871	2.70089	4.17876	0.730131	1.7083	1.37107	1.52568	1.17983	0
GH_D06G0098	D06	914702	916874	TM58907_TM58908	qtl47	AT1G19330	histone deacetylase complex subunit	26.9398	22.0765	17.4583	4.58228	9.90316	10.176	15.8206	3.12097	2.35311	27.3075	183.195	71.6138	66.2817	27.1332	39.824	44.9973	38.5878	67.406	55.2109	8.98349	11.596	4.59553	3.29455
GH_D06G0102	D06	958949	959665	TM58907_TM58908	qtl47	AT1G19310	RING/U-box superfamily protein	6.89665	7.406	3.70369	11.7965	4.12281	11.2524	19.1914	8.0143	9.93726	14.6218	3.9716	2.67072	6.15284	8.28853	9.33449	6.43948	6.65154	1.8298	6.80361	14.3756	16.3245	18.1934	21.7485
GH_D06G0112	D06	1065245	1066735	TM58907_TM58908	qtl47	AT5G42650	allene oxide synthase	12.4966	0.317249	0.02079	0.341999	0.716908	1.14462	5.0941	6.3614	20.4857	0.241026	0.550594	0.520661	3.38324	4.98409	34.6151	7.85018	4.47098	1.11023	0	0.795831	1.41745	0.745028	0.382917
GH_D06G0236	D06	2300108	2303817	TM59050_TM59057	qtl48	AT1G59520	CW7	10.9346	9.73796	5.70487	5.89915	5.70921	6.64208	6.3244	6.97109	5.3426	6.01234	9.94942	11.2489	8.48095	5.11114	7.02985	10.6364	13.7909	7.92424	8.46189	6.26105	15.807	8.31317	7.67932
GH_D06G0237	D06	2304910	2309457	TM59050_TM59057	qtl48	AT1G59540	P-loop containing nucleoside triphosphate hydrolases superfamily protein	3.74091	1.86944	2.39486	0.259488	0.958614	0.193412	0.159666	0.281973	0.238046	0.591791	10.3947	7.17149	3.14767	4.77715	4.60195	2.27097	2.28533	2.86411	2.13549	0.505684	0.174726	0.087365	0.29163
GH_D06G0239	D06	2317965	2327745	TM59050_TM59057	qtl48	AT1G44910	pre-mRNA-processing protein 40A	24.47	18.3144	6.34275	10.3728	18.4219	21.5123	10.9242	12.3789	7.84832	16.3227	27.8553	31.9033	29.3747	16.1148	16.2182	15.2163	14.3327	16.178	3.6826	3.22222	5.26141	4.61661	7.89568
GH_D06G0246	D06	2372336	2373670	TM59050_TM59057	qtl48	AT1G58470	RNA-binding protein 1	13.2965	6.55165	9.22646	6.38051	7.55291	12.7277	10.306	18.7676	4.9378	8.02468	42.5076	28.0435	29.2669	12.9337	13.5112	9.16335	7.23088	9.43162	7.84443	2.0942	1.8564	1.14837	1.49433
GH_D06G0248	D06	2400839	2403635	TM59050_TM59057	qtl48	AT4G37750	Integrase-type DNA-binding superfamily protein	24.3199	13.7638	4.36428	0.0527597	1.6746	0.660334	0.032248	0.0641727	0.008198	0.03105	42.136	23.8609	24.2541	13.2572	16.8019	2.57122	5.12343	8.71998	5.42389	0.0809663	0.0936157	0	0
GH_D06G0250	D06	2452628	2455079	TM59050_TM59057	qtl48	AT4G07960	Cellulose-synthase-like C12	8.54718	9.85565	4.28178	0.828194	5.35738	1.47772	1.5702	1.07256	1.49932	2.34764	21.3398	22.8337	25.3019	7.74844	10.4029	4.15343	4.24071	12.1381	3.52405	5.54128	2.36795	0.209998	0.405318
GH_D06G0253	D06	2484161	2487158	TM59050_TM59057	qtl48	AT4G07990	Chaperone DnaJ-domain superfamily protein	12.0829	9.60097	6.66417	8.31379	12.6351	14.5744	7.90197	11.5273	10.547	10.3912	19.7146	23.2544	26.406	13.4387	11.3182	13.5666	12.4006	6.3062	7.75243	3.73711	6.87586	3.91794	4.76532
GH_D06G0258	D06	2542098	2545954	TM59050_TM59057	qtl48	AT1G58370	glycosyl hydrolase family 10 protein / carbohydrate-binding domain-containing protein	17.6147	9.58437	1.05633	3.36041	4.37108	5.46996	1.59503	1.8061	2.82568	3.44468	1.98622	1.08626	0.957146	7.00912	6.3176	8.98304	9.40651	2.13419	0.392979	11.4774	10.5389	22.6801	14.275
GH_D06G0261	D06	2567852	2571079	TM59050_TM59057	qtl48	AT1G10030	ergosterol biosynthesis protein	13.1804	11.5032	15.8296	0.724639	6.81727	1.70242	1.51295	0.94278	1.24493	4.3365	14.0152	13.8562	7.43045	17.2271	40.5882	9.90516	15.0511	3.9211	12.5218	32.0193	65.4705	5.77282	2.69995
GH_D06G0262	D06	2576904	2578397	TM59050_TM59057	qtl48	AT1G10020	formin-like protein (DUF1005)	12.3142	8.44063	1.65662	0.143704	0.854499	0.232631	0.188497	0.85879	0.0494383	0.422371	16.9476	28.2413	22.0429	10.266	13.2546	23.6118	14.6022	21.1045	1.69664	10.2606	17.5947	14.9142	10.6633
GH_D06G0263	D06	2587061	2590176	TM59050_TM59057	qtl48	AT4G08170	Inositol 1%2C3%2C4-trisphosphate 5/6-kinase family protein	14.9312	10.9222	10.3543	10.6074	2.51045	5.2546	3.81003	21.1828	16.587	2.65528	12.3922	29.8225	19.7988	3.87606	4.70449	1.53025	3.3174	4.18144	2.42469	0.771484	0.542411	0.381036	0.170494
GH_D06G0264	D06	2603895	2606900	TM59050_TM59057	qtl48	AT1G51580	RNA-binding KH domain-containing protein	10.2057	6.14684	2.5244	3.09886	7.29167	7.07105	3.68158	3.54016	3.94888	6.18756	11.1602	7.38674	6.2452	4.62912	8.00211	9.86591	6.73312	8.45175	2.44105	2.8089	3.72586	2.14142	4.27538
GH_D07G0802	D07	8773169	8775166	TM63665	qtl49	AT1G48480	receptor-like kinase 1	4.19956	4.86702	0.251999	0.40346	0.236877	0.175708	0.080485	0.0436453	0.801374	0.104949	0.958306	0.67013	0.322996	4.08654	5.63054	12.4814	21.953	1.79651	0.537164	21.2849	42.5257	54.0353	1.49846
GH_D07G0807	D07	8807013	8810879	TM63665	qtl49	AT3G02420	dihydroflavonol 4-reductase/flavanone protein	31.0475	29.8373	10.4765	44.754	37.0938	50.3079	31.7417	54.7577	54.6175	28.4261	31.8029	31.5768	28.5106	21.0109	22.4158	25.2293	23.7521	12.4927	9.76593	15.8772	35.3209	59.1826	50.9619
GH_D07G0809	D07	8823402	8827926	TM63665	qtl49	AT5G06310	Nucleic acid-binding%2C OB-fold-like protein	5.31796	3.05715	0.70881	2.54615	4.12333	2.05026	1.16828	0.587228	1.63766	2.91035	7.85202	2.92582	3.35073	3.09573	3.61343	3.86665	3.8934	2.33978	1.75565	2.47315	2.95176	1.15265	0.654765
GH_D07G0811	D07	8859287	8862219	TM63665	qtl49	AT5G16550	voltage-dependent L-type calcium channel subunit	12.9306	29.0518	10.7201	5.91423	12.5665	12.438	19.659	3.43263	8.03202	18.4714	23.2036	12.9799	12.3894	37.2518	38.8577	22.8574	38.5225	17.4007	30.5605	32.808	36.2162	17.4543	28.0551
GH_D07G0812	D07	8863569	8866306	TM63665	qtl49	AT5G37310	Endomembrane protein 70 protein family	52.6076	62.0668	11.2062	30.3849	63.0521	55.4081	37.2911	38.0785	39.9849	60.5989	21.2241	8.96722	7.69442	33.5289	52.5272	113.973	169.172	43.6115	39.5075	69.4631	147.752	203.53	184.316
GH_D07G0813	D07	8869895	8871025	TM63665	qtl49	AT3G03210	Pmr5/Cas1p GDSL/SGNH-like acyl-esterase family protein	5.98479	9.90083	2.58483	2.79726	4.77032	3.09414	6.24606	2.71705	5.31366	4.44508	1.31634	0.633567	0.816299	3.20595	5.52999	7.97163	12.7041	3.89636	5.66653	7.99734	26.6341	62.4822	34.4498
GH_D07G0814	D07	8872782	8873807	TM63665	qtl49	AT3G03220	expansin A13	17.6077	18.0705	12.0436	1.70384	14.3461	5.87581	4.75474	0.936048	2.10052	10.5111	8.20123	9.70024	6.92172	49.2234	43.2829	19.3328	12.753	10.4802	13.4611	29.3538	14.9936	4.2666	1.11919
GH_D07G0818	D07	8924413	8927076	TM63665	qtl49	AT3G02720	Class I glutamine amidotransferase-like superfamily protein	41.7733	40.9527	33.6773	44.1905	33.6144	52.484	35.6657	31.1956	34.762	46.6641	49.1928	22.0637	24.5522	62.621	61.3808	91.4634	89.1502	31.2381	47.8685	77.7148	67.6474	135.644	104.588
GH_D07G0826	D07	9079762	9083517	TM63665	qtl49	AT1G66680	S-adenosyl-L-methionine-dependent methyltransferases superfamily protein	7.23405	7.62661	2.21545	8.85526	8.92499	9.85053	7.72994	11.1026	11.7275	6.47313	13.199	12.8012	7.97782	6.45061	6.67348	7.71454	8.41242	3.4976	4.87782	2.24718	3.91395	2.35573	4.44752
GH_D07G0870	D07	9741264	9742910	TM63718_TM63719	qtl50	AT2G01570	GRAS family transcription factor family protein	89.8194	90.5938	71.7524	63.7466	91.917	102.835	97.0515	50.4037	59.5172	80.0143	256.564	265.602	257.786	172.233	120.057	87.4978	93.5532	39.2473	44.1391	24.1875	26.4255	25.4571	24.5886
GH_D07G0871	D07	9786502	9789571	TM63718_TM63719	qtl50	AT5G39790	PROTEIN TARGETING TO STARCH (PTST)	10.3102	11.339	13.7527	7.13578	17.1869	17.4237	18.2507	14.4547	11.7861	23.6938	39.5975	36.4526	37.8485	19.9229	17.3698	9.57471	18.8708	5.78238	13.8078	8.91779	12.2683	6.20956	8.17311
GH_D07G0878	D07	9907448	9909708	TM63718_TM63719	qtl50	AT3G02230	reversibly glycosylated polypeptide 1	13.866	4.88345	4.62712	2.70558	3.33665	3.54277	5.51863	3.78239	3.49408	17.6662	20.4913	7.6602	4.20996	11.4769	15.9782	6.09447	9.24808	3.77219	6.25055	2.90321	3.28546	0.401445	4.20502
GH_D07G0879	D07	9919204	9922153	TM63718_TM63719	qtl50	AT3G30180	brassinosteroid-6-oxidase 2	1.35382	2.82224	1.62916	0	5.92496	9.14815	0.0275777	0.0452807	0.177432	0	18.3819	4.46286	3.0466	3.98791	2.62752	0.500967	1.05338	13.0477	2.75862	0.447655	0.215916	0.00490233	0
GH_D08G0701	D08	8990922	8992560	TM67509	qtl51	AT4G14713	TIFY domain/Divergent CCT motif family protein	2.85566	2.0739	0.0981217	1.95752	1.41975	6.29604	3.92908	2.32206	3.10521	22.1283	30.6109	10.6361	7.76199	2.97792	4.19855	5.70202	2.6407	5.67469	3.99657	1.5046	1.47687	0.442423	1.83724
GH_D08G0704	D08	9079545	9082409	TM67509	qtl51	AT3G63300	FORKED 1	4.93154	1.30277	0.784829	0.0998787	5.66275	0.319222	0.164918	0.270447	0.473815	0.267621	5.18239	10.9692	13.9901	4.97563	7.98946	2.01117	1.09188	2.08006	0.424512	0.117379	0.0738737	0	0.214298
GH_D08G0705	D08	9099780	9104973	TM67509	qtl51	AT3G63280	NIMA-related kinase 4	16.0708	18.2709	0.264825	3.25955	16.528	18.9441	4.83587	1.81341	8.96571	16.0051	26.5487	22.6703	26.2517	12.6517	11.4991	11.7058	9.43396	7.03417	1.97435	4.02514	9.35024	27.3104	41.9021
GH_D08G1704	D08	53686794	53689412	TM69109_TM69116	qtl52	AT5G13760	Plasma-membrane choline transporter family protein	14.583	14.9386	5.24314	8.23291	19.5746	15.635	9.68304	8.26783	11.6468	22.0934	25.4214	21.4324	13.4081	8.42773	6.0445	11.0286	13.4097	8.06638	10.2638	1.17782	2.77741	1.32667	2.90391
GH_D08G1714	D08	53907949	53913033	TM69109_TM69116	qtl52	AT3G08020	PHD finger family protein	5.69599	5.19221	2.92553	3.80714	4.65166	5.858	4.80045	5.95693	2.84935	4.13295	16.5607	13.2497	11.0517	6.69444	5.70191	6.52669	4.53599	5.49438	1.70728	1.56202	1.51861	0.96027	1.07003
GH_D08G1716	D08	53916597	53920299	TM69109_TM69116	qtl52	AT3G63510	FMN-linked oxidoreductases superfamily protein	9.90491	9.3971	6.73007	1.71731	10.4471	12.2615	11.1873	4.34402	2.5339	17.0364	23.1339	11.2811	9.43232	12.0276	8.86783	6.78356	7.68145	9.42986	7.95371	6.25953	7.18369	3.47269	3.25361
GH_D08G1719	D08	53926658	53929956	TM69109_TM69116	qtl52	AT3G60830	actin-related protein 7	12.1561	10.0429	17.398	5.22514	13.9929	8.95584	7.77079	5.12377	4.11636	11.2004	22.9293	12.0408	11.3011	10.4512	14.2441	11.0484	13.6434	8.38238	13.2492	4.42493	4.77154	3.40293	3.10787
GH_D08G1721	D08	53937305	53942021	TM69109_TM69116	qtl52	AT4G15030	folate-sensitive fragile site protein	6.38736	3.88154	2.91497	1.66141	2.78819	3.06323	1.30651	2.53624	1.65683	3.148	11.8743	6.08735	6.97175	9.26651	5.78856	8.57046	4.71233	4.49842	5.44649	3.97213	2.13132	2.14184	1.71729
GH_D08G1727	D08	54085133	54086684	TM69109_TM69116	qtl52	AT3G52110	interferon-activable protein	6.01664	6.34708	3.87878	0.061142	1.37364	0	0	0.237307	0.156237	0.191578	32.6975	55.1426	28.6951	9.81557	9.84209	7.12817	8.1919	5.21111	4.71703	2.16501	2.3768	0.2092	0.658363
GH_D08G1926	D08	58059243	58061259	TM69241_TM69266	qtl53	AT4G16807	ATP-dependent caseinolytic protease/crotonase family protein	1.47141	0.735046	1.58599	0	0.315983	0.042453	0	0	0	0.277573	3.22998	2.29387	1.47443	0.123871	0.870883	0.623913	0.334339	0.943467	0	0	0	0	0
GH_D08G1927	D08	58062346	58065569	TM69241_TM69266	qtl53	AT4G17510	ubiquitin C-terminal hydrolase 3	8.58548	10.8531	6.34617	18.3464	10.5539	10.0036	10.6308	21.2694	19.9484	18.5481	6.91773	5.42165	7.43025	15.4068	15.9747	10.8412	13.6965	6.84488	15.7952	28.6826	28.41	37.668	42.6172
GH_D08G1937	D08	58267221	58268645	TM69241_TM69266	qtl53	AT5G47370	Homeobox-leucine zipper protein 4 (HB-4) / HD-ZIP protein	12.4435	5.83065	5.43513	1.80837	7.91097	13.7125	1.29246	1.75154	0.186485	2.19924	72.484	328.886	138.43	32.3306	35.4331	10.3539	14.0289	43.7849	30.6924	3.42216	1.32467	0.371732	0.377557
GH_D08G1938	D08	58299138	58300001	TM69241_TM69266	qtl53	AT4G17440	chromogranin (DUF1639)	15.9839	12.6794	10.0395	15.1289	10.3399	23.4439	20.8289	23.547	14.9032	12.0138	46.5533	42.9234	35.5643	18.889	29.3348	41.1799	42.1279	24.3429	17.6985	11.3047	10.475	9.01762	8.0679
GH_D08G1942	D08	58361071	58363174	TM69241_TM69266	qtl53	AT5G47390	myb-like transcription factor family protein	74.6837	67.2159	62.5755	40.6989	42.748	68.5443	74.8302	49.7722	45.8419	26.3784	90.5542	132.609	105.035	48.4861	38.3565	21.7915	30.0371	12.0618	73.5909	13.2842	13.444	5.25715	10.4398
GH_D08G1945	D08	58409936	58410609	TM69241_TM69266	qtl53	AT5G14750	myb domain protein 66	3.05512	3.39571	18.4102	4.06668	4.60328	9.84971	3.74332	1.48349	0.356105	4.9762	2.96352	5.52952	4.47268	44.4017	23.4503	19.2107	4.20144	3.13737	0.925126	38.536	10.4009	7.2661	7.78044
GH_D08G1949	D08	58438197	58440991	TM69241_TM69266	qtl53	AT4G17360	Formyl transferase	3.38008	3.21464	4.82735	1.69178	3.08648	2.74774	0.720949	1.52559	2.57679	3.41716	4.75993	2.2012	1.86938	3.21027	6.93256	3.45508	3.40202	1.81262	1.83386	2.89175	3.67491	2.40904	5.29893
GH_D08G1955	D08	58496552	58500175	TM69241_TM69266	qtl53	AT5G47380	electron transporter%2C putative (Protein of unknown function%2C DUF547)	0.0154057	0.0158997	1.16402	0	0	0.0265907	0	0.0262513	0	0.03267	10.4534	6.97276	4.40845	4.73765	7.30653	1.27995	0.940692	3.55577	0.281007	0.455908	0	0	0.031664
GH_D08G1956	D08	58507017	58516763	TM69241_TM69266	qtl53	AT4G17330	G2484-1 protein	11.0785	8.08657	1.92205	4.57784	7.39283	9.45444	4.40609	5.52429	3.72033	6.54987	22.7068	18.1378	12.6394	5.79254	9.5613	12.2336	7.44719	15.294	1.55508	2.56553	2.08268	1.30099	2.58581
GH_D08G1957	D08	58518428	58522471	TM69241_TM69266	qtl53	AT4G16650	O-fucosyltransferase family protein	11.8969	11.3792	3.67669	1.93266	7.62847	4.80251	3.32727	1.67898	2.22619	5.02194	1.50499	4.84589	4.6205	25.1524	35.9872	7.95544	4.41862	6.89663	5.06795	5.03301	3.1529	1.488	2.25644
GH_D08G1961	D08	58576910	58577818	TM69241_TM69266	qtl53	AT1G02030	C2H2-like zinc finger protein	1.68471	3.47242	2.10355	0.139203	0.828748	0.443784	0.250542	0.195599	0.069662	0.851094	7.76628	13.9814	6.98286	11.1967	18.4281	4.74461	5.2435	3.44144	4.61196	2.27323	4.70512	4.21491	3.44804
GH_D08G1962	D08	58588601	58590068	TM69241_TM69266	qtl53	AT2G20580	26S proteasome regulatory subunit S2 1A	0	0.072297	0.107995	0.189058	0.0929883	0.33649	0.0538303	0.137596	0	0.108103	3.97675	7.4246	4.31592	2.28156	2.80077	0.713044	1.91561	0.217607	0	0.912157	1.38156	0.109614	0.114688
GH_D08G1968	D08	58661503	58663039	TM69241_TM69266	qtl53	AT4G16566	histidine triad nucleotide-binding 4	2.56821	2.82859	5.25758	1.12399	1.56642	2.33804	1.85221	1.29579	1.96946	5.50579	5.27123	6.21871	3.76218	1.54756	3.28814	2.34973	1.80342	1.39812	2.15331	1.49383	1.2436	1.39736	4.3786
GH_D08G1969	D08	58666493	58667929	TM69241_TM69266	qtl53	AT4G16563	Eukaryotic aspartyl protease family protein	1.21337	0.754356	0.102214	2.60348	3.04381	4.46037	0.191966	10.8819	12.6337	0.312883	40.3678	37.3463	74.5793	32.2535	18.0949	10.3918	3.72916	6.09769	0.982917	33.9574	20.2387	3.31885	0.694356
GH_D08G1970	D08	58669384	58671255	TM69241_TM69266	qtl53	AT1G62910	Pentatricopeptide repeat (PPR) superfamily protein	0.0939503	0.0544007	0.072017	0.123778	0.121986	0.007075	0	0.721927	0.33121	0	3.90061	6.77464	10.6429	2.04869	1.51908	0.636962	0.73301	0.187617	0	0.931348	0.424643	0.0520727	0
GH_D09G0168	D09	3723412	3732283	TM70164_TM70190	qtl54	AT5G48600	structural maintenance of chromosome 3	6.39404	3.26838	1.39497	0.20345	1.06957	0.0886877	0.0953497	0.0989763	0.00507267	0.483873	11.8812	10.0218	7.54319	5.39383	6.57335	3.22182	2.56196	6.17716	0.26421	0.444565	0.275568	0.370326	0.071376
GH_D09G0180	D09	4059300	4064825	TM70164_TM70190	qtl54	AT5G39830	Trypsin family protein with PDZ domain-containing protein	2.99839	3.20741	7.05423	1.33305	2.10435	2.24736	1.98164	0.556004	0.874206	2.47939	14.0316	11.8083	11.4468	6.87676	6.54897	4.6596	4.97847	3.95104	0.95361	2.44298	1.63445	0.521357	0.264314
GH_D09G0294	D09	7361154	7363397	TM70420_TM70429	qtl56	AT3G28180	Cellulose-synthase-like C4	4.77335	4.9755	4.50337	0.766391	3.58008	1.94429	5.37366	0.575863	2.34881	6.3617	1.26364	0.258687	0.69178	3.22188	5.78246	6.68801	4.63913	1.06481	0.8825	12.8991	10.6674	0.703535	0.060178
GH_D09G0302	D09	7528012	7535402	TM70420_TM70429	qtl56	AT5G14880	Potassium transporter family protein	9.09958	13.2836	6.94438	2.66822	0.273164	1.24358	0.899831	1.29054	0.490559	0.487773	2.26357	3.96059	1.9342	2.0137	4.43786	8.51589	7.34522	4.91123	7.67664	2.39393	13.924	26.1284	48.7641
GH_D09G0304	D09	7579380	7580866	TM70420_TM70429	qtl56	AT5G14790	ARM repeat superfamily protein	12.5333	13.0728	5.99605	1.47401	6.93076	3.98906	7.12924	0.909244	0.923014	14.7167	17.0245	13.8018	11.1506	10.4657	9.11932	8.53737	9.67434	6.12484	9.50205	8.26706	7.70411	7.5244	10.1083
GH_D09G0306	D09	7635693	7648810	TM70420_TM70429	qtl56	AT3G01460	methyl-CPG-binding domain 9	2.69093	2.54836	0.416073	2.05826	2.87236	3.01974	1.94096	3.38556	1.53406	2.08377	4.62398	4.42477	2.46736	1.58391	2.70866	4.0204	2.44512	4.15286	0.413931	1.1569	0.990858	0.894152	0.707948
GH_D09G0383	D09	10637541	10639102	TM70502_TM70503	qtl57	AT3G27330	zinc finger (C3HC4-type RING finger) family protein	4.17964	2.71863	3.37195	0.01586	0.967996	0	0	0	0	0.050721	7.60185	14.5365	5.25001	6.35783	6.10556	2.75809	1.88292	3.23405	0	0.220069	0	0	0
GH_D09G0385	D09	10655552	10657682	TM70502_TM70503	qtl57	AT3G26935	DHHC-type zinc finger family protein	27.0453	22.5451	9.19324	14.7353	16.5756	14.9617	14.3281	10.9274	9.37893	17.306	17.327	12.1398	18.3673	32.347	23.8676	23.1148	14.4953	13.4389	6.85893	20.8801	19.9535	26.079	20.9219
GH_D09G0388	D09	10716505	10720956	TM70502_TM70503	qtl57	AT3G19340	aminopeptidase (DUF3754)	6.14552	5.2257	2.86207	1.72744	4.79514	3.13641	2.82153	1.67884	2.22597	4.04625	8.40422	6.06346	4.72802	5.10735	7.62813	5.3938	4.78405	4.86645	2.25316	4.41236	4.51272	2.37463	4.10848
GH_D09G0390	D09	10730662	10731150	TM70502_TM70503	qtl57	-	-	3.08012	1.65736	1.42983	1.33656	1.52616	1.99499	2.60577	0.921638	1.76424	1.53963	9.02227	8.67775	3.33126	2.9491	3.21632	3.43945	2.10586	3.48613	4.73404	1.54493	0.896724	0.847722	0.451794
GH_D09G0394	D09	10831960	10833765	TM70502_TM70503	qtl57	AT3G26020	Protein phosphatase 2A regulatory B subunit family protein	18.1023	17.5953	2.74022	19.7305	11.6199	15.742	14.2461	11.447	12.7607	14.9118	22.6132	9.91924	17.6078	11.98	10.7305	11.6836	13.9576	12.9582	5.84963	4.1173	9.18155	10.9921	14.9925
GH_D09G0395	D09	10836376	10840949	TM70502_TM70503	qtl57	AT5G40740	HAUS augmin-like complex subunit	6.36389	5.22024	1.92093	2.77812	5.40211	4.02876	2.60942	4.69866	4.96925	4.18773	11.529	8.01878	6.41166	4.31414	5.44814	4.76641	5.95035	8.04316	3.76153	2.28253	3.25433	2.08298	1.83801
GH_D09G0399	D09	10893967	10895110	TM70502_TM70503	qtl57	AT5G40770	prohibitin 3	13.2409	11.8379	7.9825	13.5322	17.1436	20.6646	17.5965	28.2568	6.80881	28.3099	14.3547	29.3678	13.3045	12.4153	15.7828	17.4521	6.88063	3.00232	1.01008	17.0979	24.174	18.7237	14.0787
GH_D09G0400	D09	10896309	10896518	TM70502_TM70503	qtl57	AT4G22000	tyrosine sulfotransferase-like protein	0.419941	0.264859	1.05146	5.35535	1.06046	1.50896	4.12545	2.22097	0.28598	0.941208	2.3004	29.301	7.40496	0.143313	0.992045	0.415565	0.0904633	0	0	0.374427	0.062794	0.260117	0.185903
GH_D09G1736	D09	44417735	44418808	TM72531_TM72533_TM72550	qtl58	AT5G01090	Concanavalin A-like lectin family protein	5.44014	3.08423	5.29808	0.740852	1.3418	2.20848	1.15378	0.581215	0.232283	1.09157	15.9113	20.5593	13.172	13.2551	10.2435	7.13952	9.66297	11.1828	17.6054	2.7213	2.03343	0.580761	2.51035
GH_D09G1737	D09	44420057	44421562	TM72531_TM72533_TM72550	qtl58	AT5G23860	tubulin beta 8	25.819	16.6127	6.1476	0.0684347	4.94127	0.107874	0.138579	0.131593	0	1.59214	62.393	61.3396	25.9894	30.6012	35.2735	10.3447	11.2348	23.4123	4.81013	1.48131	0.40786	0.0308057	0.104741
GH_D09G1739	D09	44429093	44431723	TM72531_TM72533_TM72550	qtl58	AT2G37980	O-fucosyltransferase family protein	1.33685	1.4896	0.503585	0.386143	0.561756	0.25138	0.088721	0.324087	0.417133	0.355459	1.44997	0.625149	0.363175	1.54343	2.25485	1.39063	0.715862	0.493288	0.827111	0.718879	0.7234	1.50129	3.90061
GH_D09G1746	D09	44481639	44483766	TM72531_TM72533_TM72550	qtl58	AT3G54140	peptide transporter 1	5.66671	5.85003	1.31649	23.7285	2.51799	6.01222	6.92171	47.2245	37.6879	4.77981	61.1335	7.66916	10.9927	4.69644	13.0815	14.1271	10.3818	6.75773	8.64332	1.28683	0.949597	0.707806	2.44805
GH_D09G1756	D09	44586975	44589213	TM72531_TM72533_TM72550	qtl58	AT5G01260	Carbohydrate-binding-like fold	3.48526	3.20986	1.71982	0.542136	1.83146	1.67253	0	0.682169	2.24313	0.220852	4.81096	10.831	11.2261	2.80385	2.69134	2.48756	2.93157	2.04725	2.29226	1.38964	1.65564	0.775296	0.567123
GH_D09G1757	D09	44589614	44591301	TM72531_TM72533_TM72550	qtl58	AT2G40110	Yippee family putative zinc-binding protein	0.268127	1.02935	0.319398	0.75108	0.775177	0.466906	0.456203	0.610492	0.298885	0.487176	0.617233	0.462212	1.5248	1.73194	4.13558	1.81942	2.25132	1.76369	1.84693	2.41782	2.97809	2.36245	1.41565
GH_D09G1762	D09	44629236	44633771	TM72531_TM72533_TM72550	qtl58	AT5G01470	S-adenosyl-L-methionine-dependent methyltransferases superfamily protein	5.02882	4.29057	3.45447	2.28972	6.35423	4.58964	2.68368	2.34963	2.31628	2.91503	9.44348	7.86347	6.41992	8.52387	8.18619	3.65853	5.53329	5.34859	6.38284	6.42537	5.91197	6.81214	6.24502
GH_D09G1763	D09	44633860	44637430	TM72531_TM72533_TM72550	qtl58	AT5G01460	LMBR1-like membrane protein	33.1177	28.3302	7.20694	17.4319	19.5888	17.1433	14.5301	22.2092	16.5181	16.7077	18.5507	9.32207	8.42458	29.0866	36.0338	30.614	27.0693	24.4147	9.84234	24.8788	36.203	38.1217	37.0702
GH_D09G1776	D09	44753131	44756147	TM72531_TM72533_TM72550	qtl58	AT3G51800	metallopeptidase M24 family protein	48.3181	29.1578	39.282	14.806	46.8918	30.3754	13.1851	16.9005	13.5741	20.7597	58.5973	50.8796	40.7796	51.065	48.5309	29.74	38.8867	29.2751	51.0005	13.8073	23.1872	12.1954	10.4947
GH_D09G1778	D09	44768130	44770461	TM72531_TM72533_TM72550	qtl58	AT4G33070	Thiamine pyrophosphate dependent pyruvate decarboxylase family protein	1.78844	1.62988	0.284071	0.0788637	1.14721	0.627738	0.96137	4.65019	0.573655	10.1172	220.442	45.0077	95.4304	73.5283	49.8171	24.0817	24.487	15.0373	1.78532	78.3956	13.7588	3.83282	5.13111
GH_D09G1779	D09	44783390	44785831	TM72531_TM72533_TM72550	qtl58	AT4G33070	Thiamine pyrophosphate dependent pyruvate decarboxylase family protein	10.9066	9.55425	2.00026	0.860489	9.62129	4.2565	3.02935	17.3121	0.771379	18.4835	397.894	92.036	88.2303	24.5502	19.9452	26.0586	49.5886	13.2288	9.75844	20.8978	14.0678	5.95077	12.8802
GH_D09G1788	D09	44852045	44853690	TM72531_TM72533_TM72550	qtl58	AT3G08890	hypothetical protein (Protein of unknown function%2C DUF538)	83.3178	66.1787	46.8	69.513	71.4184	76.6658	70.7512	74.605	79.0029	55.7339	164.081	167.06	183.982	107.136	66.3721	81.328	112.356	43.6812	95.5116	114.127	104.298	129.771	168.899
GH_D09G1790	D09	44871188	44874301	TM72531_TM72533_TM72550	qtl58	AT5G01620	TRICHOME BIREFRINGENCE-LIKE 35	15.6659	13.7589	6.13946	6.85794	9.15888	9.50691	5.53227	3.50198	7.09581	10.3499	27.682	15.4638	19.5438	13.0343	17.1909	14.3498	13.0048	9.37182	8.02061	5.80468	7.30359	4.07435	1.4033
GH_D09G1793	D09	44887552	44887863	TM72531_TM72533_TM72550	qtl58	AT2G38360	prenylated RAB acceptor 1.B4	0.92008	2.80956	1.03214	0.65286	0.594677	0.566027	0.569435	0.843748	1.26403	1.0872	3.99543	3.15937	1.40596	1.8449	1.00805	1.4102	1.25094	0.34178	2.10718	0.209224	0.0797343	0.278659	0.191819
GH_D09G1796	D09	44919900	44924211	TM72531_TM72533_TM72550	qtl58	AT5G01660	influenza virus NS1A-binding protein	3.29857	3.51035	1.16143	0.859832	2.79591	1.94174	1.03031	1.10138	1.21232	1.48575	3.68407	4.09788	3.26587	4.42999	5.7549	4.16206	3.62126	2.12928	1.47219	4.31844	2.69384	3.14728	2.33531
GH_D09G1797	D09	44936228	44937736	TM72531_TM72533_TM72550	qtl58	AT3G51670	SEC14 cytosolic factor family protein / phosphoglyceride transfer family protein	31.9045	25.1812	12.7664	1.11682	13.4734	1.80203	3.95456	0.492903	0.976739	3.37268	99.2429	52.2801	33.2024	29.3894	22.6702	13.2188	10.1931	16.9329	8.50029	3.15167	0.666507	1.05858	0.648566
GH_D09G1798	D09	44939342	44941304	TM72531_TM72533_TM72550	qtl58	AT5G01700	Protein phosphatase 2C family protein	0.188227	0.11687	0	0.208553	0.153575	0.0356327	0	0.795545	0.122564	0.425952	0.630065	0.259669	0.520317	3.44516	2.39705	0.589013	0.240311	0.262072	0	1.45844	2.1703	0.801556	1.31773
GH_D09G1803	D09	44981336	44983766	TM72531_TM72533_TM72550	qtl58	AT2G43370	RNA-binding (RRM/RBD/RNP motifs) family protein	8.50833	6.86116	7.10432	4.83754	6.73525	5.9405	5.54325	4.7216	5.69682	7.16943	13.3564	10.6445	9.65608	6.3958	8.58015	6.20209	4.4612	5.25637	1.60371	2.44021	2.66295	1.37265	1.50439
GH_D10G0376	D10	2997620	3000435	TM73247	qtl59	AT1G06410	trehalose-phosphatase/synthase 7	27.1667	27.6233	2.67682	31.3828	14.6543	23.1855	16.286	35.407	18.2936	19.6	35.5228	49.87	40.204	10.4945	7.3604	18.1107	9.01165	8.74102	2.10689	8.87502	11.0154	29.8717	34.3594
GH_D10G0380	D10	3011386	3013293	TM73247	qtl59	AT5G45750	RAB GTPase homolog A1C	22.541	21.3723	7.01298	1.54478	11.2297	2.28237	8.58614	0.506207	0.260825	10.0767	11.2525	17.4218	9.08394	22.4583	30.9801	12.5455	17.4145	13.5612	9.53048	21.534	10.6771	2.64712	0.616531
GH_D10G0382	D10	3034746	3035748	TM73247	qtl59	AT1G29270	transcription factor bHLH35-like protein	5.23068	1.87724	9.7458	0	0	0	0.186885	0	0	0	7.00213	24.5101	14.8238	3.94461	2.41163	0.258499	0.0419787	0.356672	0	0.0552997	0.116836	0	0
GH_D10G0383	D10	3051038	3051577	TM73247	qtl59	-	-	2.36066	1.44344	2.65421	0.386877	0.47352	0.390937	0	0.0981997	0.05857	0.983092	26.382	43.0144	22.3119	7.37072	5.61383	0.73473	2.46419	0.530397	1.3808	0.0672417	0.0679377	0	0.10459
GH_D10G0384	D10	3060963	3065042	TM73247	qtl59	AT4G18780	cellulose synthase family protein	32.1511	92.5838	1.05566	2.35101	6.21684	2.38246	1.92599	0.740385	11.4046	1.78071	0.705945	0.608934	0.172803	0.306	0.594245	135.469	93.8898	14.4565	13.061	1.77444	218.706	1496.76	1175.96
GH_D10G0387	D10	3080437	3081836	TM73247	qtl59	AT5G45775	Ribosomal L5P family protein	66.9798	53.8454	80.7096	14.5507	98.2323	38.7375	34.0075	7.62653	14.8153	30.4952	69.2194	38.4334	39.9577	134.12	105.112	55.8707	66.825	46.8975	99.1303	51.2207	43.7827	34.3305	22.1774
GH_D10G0391	D10	3106180	3108812	TM73247	qtl59	AT2G34190	Xanthine/uracil permease family protein	3.87883	3.26344	1.52268	0.138643	0.789724	0	0.261639	0.0598653	0	0.1331	18.9804	12.0127	5.58387	6.99671	9.11659	2.82436	1.92708	3.55386	0.592813	0.38401	0.133688	0.018224	0.037998
GH_D10G0392	D10	3110947	3114236	TM73247	qtl59	AT1G29220	transcriptional regulator family protein	18.1503	14.764	7.27995	10.3702	13.8059	16.3563	10.0692	17.6429	10.0688	9.63016	19.9632	20.6651	18.5575	7.65036	10.5898	13.5288	11.2364	9.55062	5.52044	2.48251	4.14692	3.02193	4.12585
GH_D10G0395	D10	3139357	3142785	TM73247	qtl59	AT2G38300	myb-like HTH transcriptional regulator family protein	1.27015	1.93273	0.153214	0.202763	0.0754493	0.358081	0.343712	0.053476	0.0805407	0	3.75855	1.38618	3.106	24.0515	20.5003	1.68888	1.69634	1.3702	0.546837	20.308	13.4392	3.80011	0.630564
GH_D10G0403	D10	3209521	3210054	TM73247	qtl59	AT1G16905	Curculin-like (mannose-binding) lectin family protein	0	0.0317607	0	0	0	0	0	0	0	0	0.821357	0.343581	3.03596	0	0	0.0179593	0	0	0	0	0	0	0
GH_D10G0405	D10	3213771	3220319	TM73247	qtl59	AT1G29170	SCAR family protein	2.11871	2.26679	0.904167	0.64273	0.604376	0.96047	0.663424	0.501788	1.51578	0.606508	5.61248	2.03664	1.32429	0.999335	2.38729	2.50759	4.88093	4.06493	0.772666	0.632932	0.802427	0.841244	0.720859
GH_D10G0410	D10	3245393	3247713	TM73247	qtl59	AT4G18100	Ribosomal protein L32e	23.9561	16.5396	22.6249	11.6422	32.1302	20.6502	17.4842	18.4628	13.6971	31.5904	83.1411	66.9564	44.9137	36.996	28.1726	49.1776	45.8488	37.0992	68.8318	21.8063	16.3116	9.70253	9.15825
GH_D10G0412	D10	3265418	3270264	TM73247	qtl59	AT1G29400	MEI2-like protein 5	29.7574	20.7938	3.19719	32.577	16.0774	33.5513	15.3998	41.7176	24.8074	12.4115	60.2623	44.316	43.7219	12.4155	13.4812	12.0839	10.2531	14.0217	7.01713	5.72509	5.53403	3.21374	3.78875
GH_D10G0413	D10	3271361	3275223	TM73247	qtl59	AT4G18130	phytochrome E	1.27845	4.08629	1.36256	0.0964587	4.45074	4.03758	0.911555	0.722745	0.308105	2.85835	6.47932	11.1755	4.5646	3.334	4.12797	2.24535	1.97314	2.34159	0.874685	0.49694	0.324465	0.081819	0
GH_D10G0415	D10	3296609	3302431	TM73247	qtl59	AT1G29350	RNA polymerase II degradation factor-like protein (DUF1296)	55.7404	30.4455	4.93777	25.747	45.0304	58.0993	21.4022	33.9428	42.3266	32.3293	102.653	80.0219	76.2813	34.0236	26.657	47.9895	40.4621	41.2706	10.1035	9.41639	10.6278	5.42084	9.38505
GH_D10G1006	D10	12029203	12033825	TM73923_TM73954	qtl60	AT3G50670	U1 small nuclear ribonucleoprotein-70K	52.2213	39.7778	12.537	24.4918	40.8235	47.5998	25.3264	30.6618	24.8775	42.4187	65.8154	82.2694	64.9843	44.9681	43.9006	73.6319	37.5268	62.8383	9.5478	25.3239	28.3932	29.1756	18.1448
GH_D10G1007	D10	12034818	12035710	TM73923_TM73954	qtl60	AT2G18460	like COV 3	0.555704	0.2678	0.345229	0.470462	0.519842	0.604004	0.477386	0.454453	0.625976	0.689826	0.265778	0.202943	0.0732667	0.322362	0.432469	0.198495	0.459689	0.163408	0	0.410965	0.650983	1.07579	3.91427
GH_D10G1019	D10	12220161	12221548	TM73923_TM73954	qtl60	AT3G50810	Uncharacterized protein family (UPF0497)	6.76826	11.1093	1.15018	12.5746	5.4052	8.76353	4.55671	6.21336	9.45797	0	1.08807	1.76195	1.25325	4.56947	2.68667	4.81821	7.70132	1.64817	8.49751	5.61392	20.4886	26.6952	12.9238
GH_D10G1021	D10	12265495	12266507	TM73923_TM73954	qtl60	-	-	0.205534	0.283867	1.64818	0.293815	1.29624	0.610696	2.46166	0.167194	0.020674	0.114415	5.24374	6.59445	3.69383	2.05067	1.48103	0.752886	1.48778	0.551021	1.73483	0.669484	0.165211	0.0801073	0.224443
GH_D10G1022	D10	12280191	12280463	TM73923_TM73954	qtl60	AT5G66985	hypothetical protein	0	0	0	0	0	0	0	0	0	0.092146	4.06801	0	0	0	0	0	0	0	0	0	0	0	0
GH_D10G1026	D10	12357886	12359683	TM73923_TM73954	qtl60	AT5G03650	starch branching enzyme 2.2	3.80182	3.94922	1.40963	1.67229	2.91378	1.91506	1.83171	1.43467	1.23198	2.11023	3.71319	5.83751	7.41002	3.97546	3.4224	1.49119	2.5589	1.77929	1.85982	3.55713	2.19301	1.40762	3.55303
GH_D10G1027	D10	12361285	12362250	TM73923_TM73954	qtl60	AT5G60850	OBF binding protein 4	5.83574	4.69977	0.89656	0.51741	7.447	1.271	0.664291	0.4697	0.889468	2.50658	4.9051	10.7117	11.2845	3.62341	5.47734	9.25481	8.51479	3.16167	1.03766	5.08648	3.62119	0.612271	6.00123
GH_D10G1030	D10	12391163	12392077	TM73923_TM73954	qtl60	AT5G66870	ASYMMETRIC LEAVES 2-like 1	0.839163	2.38306	0.00829233	0	0.0216453	0	0	0	0.205442	0	0.0731275	0.126508	0.320694	0.0050475	0.1962	0.184279	0.485693	0.221221	0	0.00322767	0	1.14839	3.54455
GH_D10G1032	D10	12468744	12471372	TM73923_TM73954	qtl60	AT2G15790	peptidyl-prolyl cis-trans isomerase / cyclophilin-40 (CYP40) / rotamase	3.86988	1.99703	1.47671	0.111165	0.411312	0.235647	0.0572487	0.0174323	0.068388	0.966534	15.9952	6.99315	5.41334	3.95317	4.82139	4.3325	3.30039	4.08843	2.32624	0.948526	0.737341	0.0654607	0.328829
GH_D10G1043	D10	12660316	12660741	TM73923_TM73954	qtl60	AT5G67070	ralf-like 34	3.82424	4.02753	2.5569	0.0153843	9.74006	0.585149	0.0726977	0	0.327535	3.021	12.0507	10.639	13.2743	38.614	33.791	11.7252	7.3583	14.8222	31.7049	5.57923	2.35949	0.0875257	0
GH_D10G1645	D10	34378998	34411300	TM74558	qtl61	AT3G22845	emp24/gp25L/p24 family/GOLD family protein	8.42806	6.8971	11.3873	17.5871	10.1346	12.0753	5.96726	17.7074	19.7104	13.8284	7.19768	6.63793	4.83279	23.0036	22.8417	15.6785	9.81287	4.24866	10.29	36.9895	44.5652	46.6844	41.2186
GH_D11G2914	D11	59206353	59208420	TM76891_TM76892_TM76896_TM76902	qtl63	AT3G26932	dsRNA-binding protein 3	7.73859	5.84912	0.359282	0.574849	5.21295	2.4482	1.3082	0.148123	0.796897	2.4167	3.80376	9.0828	7.0759	5.86261	4.04244	3.75266	2.65007	1.96535	0	1.27602	2.13869	0.299507	1.03407
GH_D11G2915	D11	59214547	59215107	TM76891_TM76892_TM76896_TM76902	qtl63	-	-	27.5975	11.558	4.45494	5.58208	9.65246	12.0103	9.06379	4.00475	3.41295	23.2952	19.1633	33.4374	39.3971	14.2932	18.8969	25.2761	26.5209	18.4929	20.6363	11.0333	10.5878	2.72301	10.7994
GH_D11G2919	D11	59239580	59239868	TM76891_TM76892_TM76896_TM76902	qtl63	-	-	39.349	40.6306	86.2272	62.1306	60.4594	23.7284	21.6997	153.748	51.4503	30.3001	9.41443	62.3484	80.199	271.804	463.435	148.83	61.1496	10.7079	43.8436	1059.64	898.979	207.909	110.084
GH_D11G2933	D11	59335615	59338879	TM76891_TM76892_TM76896_TM76902	qtl63	AT3G03960	TCP-1/cpn60 chaperonin family protein	51.5757	38.8682	22.8497	7.78252	23.9391	16.9305	10.8855	4.23806	4.87463	17.4588	29.5702	20.7697	13.1372	60.2467	72.7836	45.0723	27.5211	49.9969	18.8225	42.1526	23.0987	16.1923	11.304
GH_D11G2935	D11	59371204	59373100	TM76891_TM76892_TM76896_TM76902	qtl63	AT1G54385	ARM repeat superfamily protein	8.4286	5.41193	2.9939	2.54397	5.98241	4.68241	4.43868	5.19039	1.73243	2.4341	13.216	11.7745	5.92763	7.19614	7.99153	6.60191	7.53289	11.3214	3.01293	2.82146	2.56431	1.26828	0.657118
GH_D11G3077	D11	61678965	61679204	TM77011_TM77015	qtl64	-	-	0.723188	0.148835	0.128676	0.156237	0.888606	0.206287	0.300499	0.188962	0.107783	2.31428	2.27452	3.10246	3.3249	2.47772	2.99468	0.151827	0.219793	1.09189	1.36283	0.673612	0.317107	0.451477	0
GH_D11G3079	D11	61688389	61689540	TM77011_TM77015	qtl64	AT3G62630	stress response NST1-like protein (DUF1645)	0.792564	0.280288	2.78222	0.258645	1.09038	0.439492	0.057078	0.0741547	0.0719023	1.89408	27.9116	13.6407	11.5934	16.4348	18.6929	7.79815	6.17087	6.32327	15.4503	13.0343	6.41583	0.550509	0.337337
GH_D11G3080	D11	61692025	61696072	TM77011_TM77015	qtl64	AT5G26910	GPI-anchored adhesin-like protein	4.13135	2.28223	2.32828	0.220178	1.26487	0.614526	0.655279	0.37521	0.418773	1.40275	11.734	4.3558	3.08894	4.83395	7.16103	7.67321	4.67644	10.2244	2.77114	2.67991	1.95723	1.06979	1.06359
GH_D11G3085	D11	61744915	61748004	TM77011_TM77015	qtl64	AT1G56340	calreticulin 1a	118.663	92.9598	49.0071	32.5991	83.253	52.9675	26.3776	28.1783	62.2519	76.8328	115.836	91.7834	70.7167	254.686	236.984	255.212	208.178	128.603	55.8675	237.908	323.103	275.396	107.61
GH_D11G3089	D11	61779363	61787331	TM77011_TM77015	qtl64	AT5G26860	lon protease 1	6.01941	5.02418	2.13761	1.32163	4.03951	4.76008	2.34722	2.38789	1.15415	5.2784	9.03581	5.2806	4.53465	5.3904	8.05409	3.88448	3.61712	3.02474	0.88877	2.50297	1.79898	1.54834	1.55664
GH_D11G3093	D11	61821910	61827564	TM77011_TM77015	qtl64	AT5G26850	Uncharacterized protein	18.2781	10.8394	7.00104	1.85832	5.03908	2.68978	3.36116	0.891149	1.54721	5.59863	87.7193	75.6724	50.2104	27.5647	30.6765	14.8645	9.476	29.3052	7.01185	2.40781	1.22889	0.391331	0.912313
GH_D11G3094	D11	61830262	61834849	TM77011_TM77015	qtl64	AT1G56440	Tetratricopeptide repeat (TPR)-like superfamily protein	7.24963	5.00167	1.41912	1.51236	3.82663	4.01557	1.2732	5.4043	2.37871	3.46616	8.24552	8.51725	8.84449	5.65831	5.29886	6.50901	4.29428	5.69252	1.52097	7.24924	4.77956	5.59854	4.22268
GH_D11G3095	D11	61836159	61838709	TM77011_TM77015	qtl64	AT1G56460	HIT zinc finger and PAPA-1-like domain-containing protein	17.2874	19.4269	5.27344	14.2794	15.5455	21.0202	12.5635	14.3709	11.8345	18.3475	22.0404	13.6874	20.7697	14.0637	8.14275	21.0347	17.3281	9.21926	5.66585	8.80229	9.39435	8.29947	8.49696
GH_D11G3097	D11	61887867	61891042	TM77011_TM77015	qtl64	AT1G56450	20S proteasome beta subunit G1	54.5354	46.5539	47.6718	42.6985	47.1487	37.4059	24.6201	28.3004	34.7778	38.3595	36.0694	39.7947	33.3368	90.5978	92.6651	32.545	53.7672	21.5608	48.0516	57.6041	84.7169	45.7728	66.3967
GH_D11G3098	D11	61893963	61915875	TM77011_TM77015	qtl64	AT1G33410	SUPPRESSOR OF AUXIN RESISTANCE1	8.87468	5.72663	2.34978	1.59637	4.64124	6.56843	3.49217	3.82566	1.12861	2.98394	9.07847	7.17909	5.13419	3.84701	7.08666	4.94833	4.1781	5.71485	1.35837	2.73813	2.41012	1.48	1.20372
GH_D11G3099	D11	61919918	61923126	TM77011_TM77015	qtl64	AT1G74150	Galactose oxidase/kelch repeat superfamily protein	3.236	6.37075	0.180917	0.0281127	5.91384	0.70779	0.739055	0.0174307	0.411708	7.58415	14.0481	2.83562	1.53988	1.36418	3.41532	2.07551	1.35586	7.37332	5.25687	0.113359	0.159981	0	0.058921
GH_D11G3102	D11	61983901	61984500	TM77011_TM77015	qtl64	AT1G09250	basic helix-loop-helix (bHLH) DNA-binding superfamily protein	0.427423	0.17069	3.91664	0	1.71237	0.503324	1.3532	0.0269237	0	4.83919	42.4472	19.5806	15.2258	26.0378	34.4527	24.3407	9.88199	11.0555	26.551	26.3415	13.8339	0.117956	0.199492
GH_D11G3107	D11	62034913	62036850	TM77011_TM77015	qtl64	AT1G09330	golgi apparatus membrane protein-like protein ECHIDNA protein	31.4925	26.3404	10.3148	14.3423	30.198	26.602	40.6289	22.4427	18.7605	39.6204	26.8385	10.3003	11.8076	50.1433	55.4971	81.7666	69.2234	56.5515	57.896	125.528	103.648	248.73	66.8496
GH_D11G3110	D11	62047000	62049814	TM77011_TM77015	qtl64	AT5G26751	shaggy-related kinase 11	134.44	140.68	45.2983	83.6195	122.297	131.946	90.667	95.5019	76.4636	82.1461	183.449	154.621	118.017	99.571	108.989	97.111	129.408	56.5066	64.0962	52.5431	85.0379	64.5823	92.5218
GH_D11G3196	D11	63225386	63226105	TM77123	qtl65	-	-	18.6346	23.6035	30.0558	18.2106	27.2377	16.5856	25.1899	16.8206	27.2948	17.8732	27.5612	38.0353	39.7658	17.117	13.1974	22.0077	24.5548	9.22157	24.6086	19.4263	17.2663	6.4887	7.47059
GH_D11G3211	D11	63553300	63556222	TM77123	qtl65	AT3G15460	Ribosomal RNA processing Brix domain protein	20.5421	14.6992	28.4037	4.8313	19.3569	21.6255	14.9057	12.5933	3.8407	19.2558	30.6666	21.3105	16.0573	11.9239	18.9964	9.50794	8.3834	10.9598	12.7342	4.65342	3.66414	2.26256	3.87623
GH_D12G0237	D12	2974700	2978723	TM77454_TM77459	qtl66	AT5G42900	cold regulated protein 27	1.66857	1.98385	0.394374	5.3419	2.4395	3.32232	4.92746	9.08989	3.86724	4.39433	12.8327	9.10768	9.25404	2.21792	1.32921	0.908692	2.12539	0.995945	2.93339	0.486401	0.451588	0.187212	0.523156
GH_D12G0239	D12	3009993	3013912	TM77454_TM77459	qtl66	AT3G19260	LAG1 homologue 2	0.240077	0.585576	0.491617	0.105445	0	0	0	0.185387	0	0	0	0.252848	0.603137	5.42315	5.49849	0.604145	1.90146	0.536368	0	5.40097	6.66806	6.09459	2.87677
GH_D12G0249	D12	3217072	3219180	TM77454_TM77459	qtl66	AT1G49560	Homeodomain-like superfamily protein	6.50434	8.32546	2.45377	18.8602	23.2878	14.309	5.34823	11.6358	23.6411	12.0975	37.2454	16.3362	22.1636	31.5128	45.2638	36.2929	42.0942	13.6998	33.4682	8.84252	12.4957	4.94502	7.48074
GH_D12G0250	D12	3276940	3279011	TM77454_TM77459	qtl66	AT1G49510	embryo defective 1273	6.76688	8.13939	8.84968	5.29038	7.55405	7.78053	8.28153	3.1019	3.8673	8.1672	17.4052	6.56332	6.78963	10.8418	11.3893	7.78018	7.72069	7.25179	10.4465	8.2143	9.6886	4.75738	4.48593
GH_D12G0252	D12	3288672	3293236	TM77454_TM77459	qtl66	AT2G15860	BAT2 domain protein	19.6043	17.5725	16.3401	8.27163	10.5062	11.4105	9.83005	8.31769	9.05761	9.56311	26.3036	30.0473	20.6464	15.6349	24.7514	14.8404	24.4282	14.9317	16.2279	9.99133	11.1008	11.6008	8.74512
GH_D12G0254	D12	3297068	3298296	TM77454_TM77459	qtl66	AT2G15890	maternal effect embryo arrest 14	51.7882	216.359	114.908	179.062	72.3149	135.956	64.8523	111.847	120.781	76.6946	1608.87	1623.13	1727.73	153.304	39.8609	48.9267	138.078	20.6563	22.8347	101.327	98.3555	78.8197	87.6991
GH_D12G0256	D12	3324354	3324698	TM77454_TM77459	qtl66	-	-	0	0	0.04236	0	0	0.251939	0.180309	0	0	0	0	0	0.121253	1.76206	2.15971	1.71101	2.51606	0.4102	0.258801	25.6009	19.2913	18.5719	1.92082
GH_D12G0259	D12	3338835	3341688	TM77454_TM77459	qtl66	AT1G58110	Basic-leucine zipper (bZIP) transcription factor family protein	4.56812	2.84107	1.86735	3.11195	2.82667	3.57502	1.97392	3.46775	3.7509	2.53682	5.07786	2.86122	2.38602	3.2526	6.47916	5.31743	6.38717	1.43832	3.51983	1.74521	2.59196	1.16678	1.16019
GH_D12G0263	D12	3387730	3392490	TM77454_TM77459	qtl66	AT1G10950	transmembrane nine 1	36.9628	31.4163	6.4865	8.88578	20.4046	15.0327	18.5246	10.8558	11.8173	23.2721	21.1118	14.8603	8.11747	15.5566	31.6384	32.9131	29.2993	27.3938	16.5884	26.4607	33.585	46.037	37.0718
GH_D13G1372	D13	43588554	43593991	TM81032_TM81079_TM81109	qtl67	AT1G71990	fucosyltransferase 13	14.9177	13.9596	2.22803	9.77925	12.8161	15.0317	11.4786	11.7894	11.9725	13.8164	3.14585	3.44401	3.57899	25.1316	35.589	18.4117	16.9659	8.54178	4.25214	30.0455	42.4552	38.6666	61.0137
GH_D13G1377	D13	43682782	43688968	TM81032_TM81079_TM81109	qtl67	AT1G65280	DNAJ heat shock N-terminal domain-containing protein	13.7108	9.79746	4.04376	9.95823	14.6458	13.3863	7.66868	10.9461	13.5943	9.96258	9.82613	13.2444	9.85964	13.5223	11.0604	16.0603	11.5109	7.86192	7.92691	10.883	13.755	12.8936	17.6476
GH_D13G1380	D13	43852324	43855465	TM81032_TM81079_TM81109	qtl67	AT1G22710	sucrose-proton symporter 2	0.491637	3.09505	0.495257	0.052684	0	0.100943	0	0.177457	1.04381	0.264959	4.13052	1.92155	1.26951	5.82941	9.58215	173.653	196.801	25.7465	16.5906	19.6256	113.739	628.939	649.567
GH_D13G1381	D13	43971171	43971735	TM81032_TM81079_TM81109	qtl67	AT5G01430	Got1/Sft2-like vescicle transport protein family	10.4351	7.50445	8.43215	8.48046	5.79611	4.14527	8.39548	6.01804	7.33487	6.43909	4.16075	2.85001	4.30649	7.89321	11.6017	12.6278	16.6534	4.90201	7.02683	18.4636	18.5509	44.533	25.7431
GH_D13G1388	D13	44431819	44439246	TM81032_TM81079_TM81109	qtl67	AT1G79150	binding protein	9.67459	8.0382	6.37197	2.10164	7.40606	6.96809	3.36104	5.17136	1.66286	7.49141	12.0551	6.78144	4.55557	6.15895	9.66781	7.16676	4.18052	5.07191	3.79628	2.89827	3.04019	2.25318	2.94107
