# Supplementary material for: Genome-Wide Association Analysis Reveals Loci and Candidate Genes Involved in Fiber Quality Traits Under Multiple Field Environments in Cotton (Gossypium hirsutum)
Source: Front Plant Sci. 2021 Aug 5;12:695503. doi: 10.3389/fpls.2021.695503 (PMC8374309; doi:10.3389/fpls.2021.695503)
Supplement: Supplementary Table 6 — GO analysis of genes in candidate QTL intervals related to fiber length (FL), fiber strength (FS), and fiber micronaire (Mic). [file Table_6.XLSX]

## Sheet: Sheet1
Table S6 GO analysis of genes in candidate QTL intervals related to fiber length (FL), fiber strength (FS) and fiber micronaire (Mic)
Traits	GO ID	Description	out	All	pvalue	Genes
FL	GO:0006424	glutamyl-tRNA aminoacylation	2	7	0.000248751	GH_A10G2117;GH_A10G2118
FL	GO:0006400	tRNA modification	3	95	0.00448966	GH_A05G2292;GH_D01G0673;GH_D08G1716
FL	GO:0007017	microtubule-based process	6	459	0.00545084	GH_A04G0163;GH_A05G1498;GH_A10G2122;GH_A11G0843;GH_D06G0016;GH_D06G0237
FL	GO:0006399	tRNA metabolic process	5	327	0.00579362	GH_A05G2292;GH_A10G2117;GH_A10G2118;GH_D01G0673;GH_D08G1716
FL	GO:0006409	tRNA export from nucleus	1	2	0.00694173	GH_A10G0546
FL	GO:0051031	tRNA transport	1	2	0.00694173	GH_A10G0546
FL	GO:0071431	tRNA-containing ribonucleoprotein complex export from nucleus	1	2	0.00694173	GH_A10G0546
FL	GO:0006457	protein folding	5	378	0.0104571	GH_A05G1498;GH_A07G2172;GH_A10G2035;GH_D10G1032;GH_D11G2933
FL	GO:0000226	microtubule cytoskeleton organization	3	131	0.0108545	GH_A04G0163;GH_A05G1498;GH_A10G2122
FL	GO:0015798	myo-inositol transport	1	4	0.0138357	GH_A05G1481
FL	GO:0034660	ncRNA metabolic process	5	454	0.0213844	GH_A05G2292;GH_A10G2117;GH_A10G2118;GH_D01G0673;GH_D08G1716
FL	GO:0008033	tRNA processing	3	174	0.0229911	GH_A05G2292;GH_D01G0673;GH_D08G1716
FL	GO:0000726	non-recombinational repair	1	8	0.0274817	GH_A11G0833
FL	GO:0006303	double-strand break repair via nonhomologous end joining	1	8	0.0274817	GH_A11G0833
FL	GO:0019243	methylglyoxal catabolic process to D-lactate via S-lactoyl-glutathione	1	8	0.0274817	GH_D02G0128
FL	GO:0002943	tRNA dihydrouridine synthesis	1	10	0.0342343	GH_D08G1716
FL	GO:0006089	lactate metabolic process	1	10	0.0342343	GH_D02G0128
FL	GO:0009838	abscission	1	10	0.0342343	GH_D08G1719
FL	GO:0010227	floral organ abscission	1	10	0.0342343	GH_D08G1719
FL	GO:0061727	methylglyoxal catabolic process to lactate	1	10	0.0342343	GH_D02G0128
FL	GO:0006094	gluconeogenesis	1	11	0.0375932	GH_A02G1730
FL	GO:0051050	positive regulation of transport	1	11	0.0375932	GH_D11G2933
FL	GO:0009438	methylglyoxal metabolic process	1	12	0.0409405	GH_D02G0128
FL	GO:0010206	photosystem II repair	1	12	0.0409405	GH_D09G0180
FL	GO:0042182	ketone catabolic process	1	12	0.0409405	GH_D02G0128
FL	GO:0051596	methylglyoxal catabolic process	1	12	0.0409405	GH_D02G0128
FL	GO:0033356	UDP-L-arabinose metabolic process	1	14	0.0476005	GH_D07G0878
FL	GO:0046185	aldehyde catabolic process	1	14	0.0476005	GH_D02G0128
FL	GO:0080092	regulation of pollen tube growth	1	14	0.0476005	GH_A01G1839
FL	GO:0009451	RNA modification	3	233	0.0479532	GH_A05G2292;GH_D01G0673;GH_D08G1716
FS	GO:0006996	organelle organization	15	1396	0.000314971	GH_A02G0521;GH_A04G0163;GH_A05G1384;GH_A05G2315;GH_A13G2432;GH_A13G2433;GH_D05G0698;GH_D05G0774;GH_D05G0779;GH_D07G0809;GH_D09G0395;GH_D10G0405;GH_D11G3089;GH_D11G3095;GH_D11G3107
FS	GO:0006089	lactate metabolic process	2	10	0.00064821	GH_D02G0128;GH_D07G0818
FS	GO:0061727	methylglyoxal catabolic process to lactate	2	10	0.00064821	GH_D02G0128;GH_D07G0818
FS	GO:0009438	methylglyoxal metabolic process	2	12	0.000945925	GH_D02G0128;GH_D07G0818
FS	GO:0042182	ketone catabolic process	2	12	0.000945925	GH_D02G0128;GH_D07G0818
FS	GO:0051596	methylglyoxal catabolic process	2	12	0.000945925	GH_D02G0128;GH_D07G0818
FS	GO:0051276	chromosome organization	8	521	0.000950075	GH_A02G0521;GH_A05G1384;GH_A05G2315;GH_A13G2432;GH_A13G2433;GH_D05G0779;GH_D07G0809;GH_D11G3095
FS	GO:0046185	aldehyde catabolic process	2	14	0.00129767	GH_D02G0128;GH_D07G0818
FS	GO:0071840	cellular component organization or biogenesis	23	3108	0.00166299	GH_A02G0521;GH_A02G0529;GH_A04G0163;GH_A05G1384;GH_A05G2315;GH_A13G2432;GH_A13G2433;GH_D02G2235;GH_D05G0698;GH_D05G0768;GH_D05G0774;GH_D05G0779;GH_D07G0809;GH_D07G0813;GH_D07G0814;GH_D07G0878;GH_D08G1937;GH_D09G0395;GH_D10G0384;GH_D10G0405;GH_D11G3089;GH_D11G3095;GH_D11G3107
FS	GO:0048574	long-day photoperiodism, flowering	2	17	0.00192478	GH_A13G2432;GH_A13G2453
FS	GO:0000394	RNA splicing, via endonucleolytic cleavage and ligation	2	19	0.00240798	GH_A13G2453;GH_D05G0761
FS	GO:0006470	protein dephosphorylation	7	482	0.00269614	GH_A02G0527;GH_A05G1358;GH_A05G1387;GH_D02G0136;GH_D02G2281;GH_D09G0394;GH_D09G1798
FS	GO:0048571	long-day photoperiodism	2	21	0.00294233	GH_A13G2432;GH_A13G2453
FS	GO:0016311	dephosphorylation	9	772	0.00306012	GH_A02G0527;GH_A05G1358;GH_A05G1387;GH_A09G0234;GH_A09G0239;GH_D02G0136;GH_D02G2281;GH_D09G0394;GH_D09G1798
FS	GO:0044260	cellular macromolecule metabolic process	64	12675	0.00367762	GH_A02G0521;GH_A02G0527;GH_A02G0529;GH_A05G1358;GH_A05G1363;GH_A05G1371;GH_A05G1374;GH_A05G1387;GH_A05G2292;GH_A05G2312;GH_A05G2315;GH_A05G2318;GH_A05G2323;GH_A05G2327;GH_A07G2217;GH_A09G1042;GH_A09G1298;GH_A13G2430;GH_A13G2432;GH_A13G2433;GH_A13G2453;GH_A13G2461;GH_D01G2008;GH_D02G0114;GH_D02G0121;GH_D02G0132;GH_D02G0136;GH_D02G2235;GH_D02G2236;GH_D02G2246;GH_D02G2281;GH_D02G2303;GH_D02G2308;GH_…
FS	GO:0051336	regulation of hydrolase activity	5	271	0.00405644	GH_A02G0537;GH_A05G1358;GH_A13G2466;GH_D05G0746;GH_D09G0394
FS	GO:0016043	cellular component organization	20	2807	0.00525821	GH_A02G0521;GH_A02G0529;GH_A04G0163;GH_A05G1384;GH_A05G2315;GH_A13G2432;GH_A13G2433;GH_D05G0698;GH_D05G0768;GH_D05G0774;GH_D05G0779;GH_D07G0809;GH_D07G0814;GH_D08G1937;GH_D09G0395;GH_D10G0384;GH_D10G0405;GH_D11G3089;GH_D11G3095;GH_D11G3107
FS	GO:0051225	spindle assembly	2	33	0.00717836	GH_A04G0163;GH_D09G0395
FS	GO:0010024	phytochromobilin biosynthetic process	1	2	0.00768406	GH_A13G2456
FS	GO:0015742	alpha-ketoglutarate transport	1	2	0.00768406	GH_A09G1304
FS	GO:0019249	lactate biosynthetic process	1	2	0.00768406	GH_D07G0818
FS	GO:0051202	phytochromobilin metabolic process	1	2	0.00768406	GH_A13G2456
FS	GO:0043933	macromolecular complex subunit organization	9	903	0.00832378	GH_A02G0529;GH_A04G0163;GH_A05G1384;GH_A05G2315;GH_A13G2432;GH_D05G0774;GH_D09G0395;GH_D11G3089;GH_D11G3095
FS	GO:0006807	nitrogen compound metabolic process	48	9201	0.00936038	GH_A02G0521;GH_A02G0529;GH_A05G1371;GH_A05G2292;GH_A05G2312;GH_A05G2315;GH_A05G2327;GH_A07G2217;GH_A09G0241;GH_A09G1042;GH_A09G1304;GH_A13G2432;GH_A13G2433;GH_A13G2452;GH_A13G2453;GH_A13G2456;GH_A13G2461;GH_D01G2008;GH_D02G0114;GH_D02G0121;GH_D02G0132;GH_D02G2235;GH_D02G2236;GH_D02G2246;GH_D02G2303;GH_D02G2308;GH_D05G0694;GH_D05G0731;GH_D05G0734;GH_D05G0761;GH_D05G0769;GH_D05G0779;GH_D07G0809;GH_…
FS	GO:0034641	cellular nitrogen compound metabolic process	45	8496	0.00950249	GH_A02G0521;GH_A02G0529;GH_A05G1371;GH_A05G2292;GH_A05G2312;GH_A05G2315;GH_A05G2327;GH_A07G2217;GH_A09G0241;GH_A09G1042;GH_A13G2432;GH_A13G2433;GH_A13G2452;GH_A13G2453;GH_A13G2456;GH_A13G2461;GH_D01G2008;GH_D02G0114;GH_D02G0121;GH_D02G0132;GH_D02G2235;GH_D02G2236;GH_D02G2246;GH_D02G2303;GH_D02G2308;GH_D05G0694;GH_D05G0731;GH_D05G0734;GH_D05G0761;GH_D05G0779;GH_D07G0809;GH_D07G0870;GH_D07G0878;GH_…
FS	GO:0065003	macromolecular complex assembly	6	483	0.0111598	GH_A02G0529;GH_A04G0163;GH_A05G1384;GH_D05G0774;GH_D09G0395;GH_D11G3089
FS	GO:0044085	cellular component biogenesis	10	1119	0.0113667	GH_A02G0529;GH_A04G0163;GH_A05G1384;GH_D02G2235;GH_D05G0768;GH_D05G0774;GH_D07G0813;GH_D07G0878;GH_D09G0395;GH_D11G3089
FS	GO:0006081	cellular aldehyde metabolic process	3	122	0.0117883	GH_D02G0128;GH_D05G0703;GH_D07G0818
FS	GO:0043170	macromolecule metabolic process	68	14285	0.0119621	GH_A02G0521;GH_A02G0527;GH_A02G0529;GH_A05G1358;GH_A05G1363;GH_A05G1371;GH_A05G1374;GH_A05G1387;GH_A05G2292;GH_A05G2312;GH_A05G2315;GH_A05G2318;GH_A05G2323;GH_A05G2327;GH_A07G2217;GH_A09G1042;GH_A09G1054;GH_A09G1057;GH_A09G1298;GH_A13G2430;GH_A13G2432;GH_A13G2433;GH_A13G2453;GH_A13G2461;GH_D01G2008;GH_D01G2017;GH_D02G0114;GH_D02G0121;GH_D02G0132;GH_D02G0136;GH_D02G2235;GH_D02G2236;GH_D02G2246;GH_…
FS	GO:0006461	protein complex assembly	5	357	0.0125297	GH_A04G0163;GH_A05G1384;GH_D05G0774;GH_D09G0395;GH_D11G3089
FS	GO:0070271	protein complex biogenesis	5	360	0.012951	GH_A04G0163;GH_A05G1384;GH_D05G0774;GH_D09G0395;GH_D11G3089
FS	GO:0009987	cellular process	99	22788	0.0142266	GH_A02G0516;GH_A02G0521;GH_A02G0527;GH_A02G0529;GH_A02G0537;GH_A04G0163;GH_A05G1358;GH_A05G1363;GH_A05G1371;GH_A05G1374;GH_A05G1384;GH_A05G1387;GH_A05G1389;GH_A05G2292;GH_A05G2312;GH_A05G2315;GH_A05G2318;GH_A05G2323;GH_A05G2327;GH_A07G2209;GH_A07G2217;GH_A09G0234;GH_A09G0239;GH_A09G0241;GH_A09G1042;GH_A09G1298;GH_A09G1304;GH_A13G2430;GH_A13G2432;GH_A13G2433;GH_A13G2452;GH_A13G2453;GH_A13G2456;GH_…
FS	GO:0000226	microtubule cytoskeleton organization	3	131	0.0142605	GH_A04G0163;GH_D05G0774;GH_D09G0395
FS	GO:0010467	gene expression	35	6359	0.0143222	GH_A02G0529;GH_A05G1371;GH_A05G2292;GH_A05G2312;GH_A05G2315;GH_A05G2327;GH_A07G2217;GH_A09G1042;GH_A13G2432;GH_A13G2453;GH_A13G2461;GH_D01G2008;GH_D01G2017;GH_D02G0114;GH_D02G0121;GH_D02G0132;GH_D02G2235;GH_D02G2236;GH_D02G2246;GH_D02G2303;GH_D02G2308;GH_D05G0694;GH_D05G0731;GH_D05G0734;GH_D05G0761;GH_D07G0870;GH_D08G1937;GH_D08G1942;GH_D09G1803;GH_D10G0387;GH_D10G0392;GH_D10G0395;GH_D10G0410;GH_…
FS	GO:0043085	positive regulation of catalytic activity	4	244	0.0148553	GH_A02G0537;GH_A13G2466;GH_D02G2295;GH_D05G0746
FS	GO:0044093	positive regulation of molecular function	4	244	0.0148553	GH_A02G0537;GH_A13G2466;GH_D02G2295;GH_D05G0746
FS	GO:0045739	positive regulation of DNA repair	1	4	0.0153095	GH_A02G0521
FS	GO:0051054	positive regulation of DNA metabolic process	1	4	0.0153095	GH_A02G0521
FS	GO:2001022	positive regulation of response to DNA damage stimulus	1	4	0.0153095	GH_A02G0521
FS	GO:0051052	regulation of DNA metabolic process	2	51	0.0165718	GH_A02G0521;GH_D11G3089
FS	GO:0006338	chromatin remodeling	2	53	0.0178215	GH_A13G2432;GH_D11G3095
FS	GO:0043547	positive regulation of GTPase activity	3	144	0.0183129	GH_A02G0537;GH_A13G2466;GH_D05G0746
FS	GO:0009630	gravitropism	2	54	0.018461	GH_A09G1055;GH_D02G2243
FS	GO:0006412	translation	12	1578	0.018743	GH_A02G0529;GH_A05G2312;GH_A07G2217;GH_A13G2453;GH_D01G2008;GH_D02G0121;GH_D02G2236;GH_D02G2246;GH_D05G0731;GH_D05G0734;GH_D10G0387;GH_D10G0410
FS	GO:0006264	mitochondrial DNA replication	1	5	0.0191005	GH_D11G3089
FS	GO:0010821	regulation of mitochondrion organization	1	5	0.0191005	GH_D11G3089
FS	GO:0051131	chaperone-mediated protein complex assembly	1	5	0.0191005	GH_D11G3089
FS	GO:0070407	oxidation-dependent protein catabolic process	1	5	0.0191005	GH_D11G3089
FS	GO:0090296	regulation of mitochondrial DNA replication	1	5	0.0191005	GH_D11G3089
FS	GO:1901858	regulation of mitochondrial DNA metabolic process	1	5	0.0191005	GH_D11G3089
FS	GO:0043043	peptide biosynthetic process	12	1586	0.0194145	GH_A02G0529;GH_A05G2312;GH_A07G2217;GH_A13G2453;GH_D01G2008;GH_D02G0121;GH_D02G2236;GH_D02G2246;GH_D05G0731;GH_D05G0734;GH_D10G0387;GH_D10G0410
FS	GO:0007010	cytoskeleton organization	4	265	0.0194847	GH_A04G0163;GH_D05G0774;GH_D09G0395;GH_D10G0405
FS	GO:0006541	glutamine metabolic process	2	56	0.0197685	GH_A09G1304;GH_D07G0818
FS	GO:0007051	spindle organization	2	56	0.0197685	GH_A04G0163;GH_D09G0395
FS	GO:0043087	regulation of GTPase activity	3	150	0.0203771	GH_A02G0537;GH_A13G2466;GH_D05G0746
FS	GO:0034047	regulation of protein phosphatase type 2A activity	2	57	0.0204365	GH_A05G1358;GH_D09G0394
FS	GO:0048573	photoperiodism, flowering	2	57	0.0204365	GH_A13G2432;GH_A13G2453
FS	GO:0009629	response to gravity	2	59	0.0218003	GH_A09G1055;GH_D02G2243
FS	GO:0070925	organelle assembly	2	59	0.0218003	GH_A04G0163;GH_D09G0395
FS	GO:0051345	positive regulation of hydrolase activity	3	154	0.0218214	GH_A02G0537;GH_A13G2466;GH_D05G0746
FS	GO:0015729	oxaloacetate transport	1	6	0.0228769	GH_A09G1304
FS	GO:0031053	primary miRNA processing	1	6	0.0228769	GH_A13G2453
FS	GO:1902356	oxaloacetate(2-) transmembrane transport	1	6	0.0228769	GH_A09G1304
FS	GO:1902589	single-organism organelle organization	7	729	0.0229385	GH_A04G0163;GH_A05G2315;GH_D05G0774;GH_D05G0779;GH_D07G0809;GH_D09G0395;GH_D10G0405
FS	GO:0019222	regulation of metabolic process	27	4781	0.0242986	GH_A02G0521;GH_A02G0529;GH_A02G0537;GH_A05G1358;GH_A05G1371;GH_A05G2315;GH_A05G2327;GH_A09G1042;GH_A13G2432;GH_A13G2453;GH_A13G2466;GH_D01G2017;GH_D02G0132;GH_D02G2295;GH_D02G2303;GH_D02G2308;GH_D05G0694;GH_D05G0746;GH_D07G0870;GH_D08G1937;GH_D08G1942;GH_D09G0394;GH_D10G0392;GH_D10G0395;GH_D10G0413;GH_D11G3089;GH_D11G3095
FS	GO:0006518	peptide metabolic process	12	1639	0.0243296	GH_A02G0529;GH_A05G2312;GH_A07G2217;GH_A13G2453;GH_D01G2008;GH_D02G0121;GH_D02G2236;GH_D02G2246;GH_D05G0731;GH_D05G0734;GH_D10G0387;GH_D10G0410
FS	GO:0043604	amide biosynthetic process	12	1642	0.024633	GH_A02G0529;GH_A05G2312;GH_A07G2217;GH_A13G2453;GH_D01G2008;GH_D02G0121;GH_D02G2236;GH_D02G2246;GH_D05G0731;GH_D05G0734;GH_D10G0387;GH_D10G0410
FS	GO:0009648	photoperiodism	2	63	0.0246377	GH_A13G2432;GH_A13G2453
FS	GO:0034470	ncRNA processing	4	292	0.0266217	GH_A05G2292;GH_A13G2453;GH_D02G2235;GH_D05G0761
FS	GO:0009249	protein lipoylation	1	7	0.0266389	GH_A13G2430
FS	GO:0032042	mitochondrial DNA metabolic process	1	7	0.0266389	GH_D11G3089
FS	GO:0046621	negative regulation of organ growth	1	7	0.0266389	GH_D05G0701
FS	GO:0048640	negative regulation of developmental growth	1	7	0.0266389	GH_D05G0701
FS	GO:0009606	tropism	2	66	0.0268592	GH_A09G1055;GH_D02G2243
FS	GO:0044267	cellular protein metabolic process	36	6899	0.0279541	GH_A02G0527;GH_A02G0529;GH_A05G1358;GH_A05G1363;GH_A05G1374;GH_A05G1387;GH_A05G2312;GH_A05G2315;GH_A05G2318;GH_A05G2323;GH_A07G2217;GH_A09G1298;GH_A13G2430;GH_A13G2453;GH_D01G2008;GH_D02G0121;GH_D02G0136;GH_D02G2236;GH_D02G2246;GH_D02G2281;GH_D05G0701;GH_D05G0731;GH_D05G0734;GH_D05G0737;GH_D05G0769;GH_D07G0802;GH_D07G0826;GH_D08G1927;GH_D09G0394;GH_D09G1798;GH_D10G0387;GH_D10G0410;GH_D10G0413;GH_…
FS	GO:0034645	cellular macromolecule biosynthetic process	33	6208	0.0282491	GH_A02G0529;GH_A05G1371;GH_A05G2312;GH_A05G2315;GH_A05G2327;GH_A07G2217;GH_A09G1042;GH_A13G2432;GH_A13G2453;GH_D01G2008;GH_D02G0114;GH_D02G0121;GH_D02G0132;GH_D02G2236;GH_D02G2246;GH_D02G2303;GH_D02G2308;GH_D05G0694;GH_D05G0731;GH_D05G0734;GH_D07G0813;GH_D07G0870;GH_D07G0878;GH_D08G1937;GH_D08G1942;GH_D10G0384;GH_D10G0387;GH_D10G0392;GH_D10G0395;GH_D10G0410;GH_D10G0413;GH_D11G3089;GH_D11G3095
FS	GO:0006282	regulation of DNA repair	1	8	0.0303866	GH_A02G0521
FS	GO:0019243	methylglyoxal catabolic process to D-lactate via S-lactoyl-glutathione	1	8	0.0303866	GH_D02G0128
FS	GO:2001020	regulation of response to DNA damage stimulus	1	8	0.0303866	GH_A02G0521
FS	GO:0007017	microtubule-based process	5	459	0.0326567	GH_A02G0516;GH_A04G0163;GH_D05G0774;GH_D09G0395;GH_D09G1737
FS	GO:1901566	organonitrogen compound biosynthetic process	16	2529	0.0335558	GH_A02G0529;GH_A05G2312;GH_A07G2217;GH_A09G0241;GH_A13G2453;GH_A13G2456;GH_D01G2008;GH_D02G0121;GH_D02G2236;GH_D02G2246;GH_D05G0731;GH_D05G0734;GH_D05G0769;GH_D08G1949;GH_D10G0387;GH_D10G0410
FS	GO:0006515	misfolded or incompletely synthesized protein catabolic process	1	9	0.0341199	GH_D11G3089
FS	GO:0009059	macromolecule biosynthetic process	33	6312	0.0349735	GH_A02G0529;GH_A05G1371;GH_A05G2312;GH_A05G2315;GH_A05G2327;GH_A07G2217;GH_A09G1042;GH_A13G2432;GH_A13G2453;GH_D01G2008;GH_D02G0114;GH_D02G0121;GH_D02G0132;GH_D02G2236;GH_D02G2246;GH_D02G2303;GH_D02G2308;GH_D05G0694;GH_D05G0731;GH_D05G0734;GH_D07G0813;GH_D07G0870;GH_D07G0878;GH_D08G1937;GH_D08G1942;GH_D10G0384;GH_D10G0387;GH_D10G0392;GH_D10G0395;GH_D10G0410;GH_D10G0413;GH_D11G3089;GH_D11G3095
FS	GO:0050794	regulation of cellular process	32	6092	0.0358152	GH_A02G0521;GH_A02G0529;GH_A02G0537;GH_A05G1358;GH_A05G1371;GH_A05G2315;GH_A05G2323;GH_A05G2327;GH_A07G2209;GH_A09G1042;GH_A13G2432;GH_A13G2453;GH_A13G2456;GH_A13G2466;GH_D02G0132;GH_D02G2259;GH_D02G2295;GH_D02G2303;GH_D02G2308;GH_D05G0694;GH_D05G0746;GH_D05G0769;GH_D07G0870;GH_D08G1937;GH_D08G1942;GH_D09G0394;GH_D10G0380;GH_D10G0392;GH_D10G0395;GH_D10G0413;GH_D11G3089;GH_D11G3095
FS	GO:0006325	chromatin organization	4	325	0.0372266	GH_A05G1384;GH_A05G2315;GH_A13G2432;GH_D11G3095
FS	GO:0009893	positive regulation of metabolic process	5	476	0.0372684	GH_A02G0521;GH_A02G0537;GH_A13G2466;GH_D02G2295;GH_D05G0746
FS	GO:0000002	mitochondrial genome maintenance	1	10	0.037839	GH_D11G3089
FS	GO:0009584	detection of visible light	1	10	0.037839	GH_D10G0413
FS	GO:0010019	chloroplast-nucleus signaling pathway	1	10	0.037839	GH_A13G2456
FS	GO:0019676	ammonia assimilation cycle	1	10	0.037839	GH_A09G1304
FS	GO:0045292	mRNA cis splicing, via spliceosome	1	10	0.037839	GH_A13G2453
FS	GO:0051716	cellular response to stimulus	15	2369	0.0388698	GH_A02G0521;GH_A02G0537;GH_A07G2209;GH_A13G2432;GH_A13G2453;GH_A13G2456;GH_A13G2466;GH_D05G0746;GH_D05G0769;GH_D05G0779;GH_D07G0870;GH_D09G0394;GH_D10G0380;GH_D10G0413;GH_D11G3089
FS	GO:0043603	cellular amide metabolic process	12	1763	0.039342	GH_A02G0529;GH_A05G2312;GH_A07G2217;GH_A13G2453;GH_D01G2008;GH_D02G0121;GH_D02G2236;GH_D02G2246;GH_D05G0731;GH_D05G0734;GH_D10G0387;GH_D10G0410
FS	GO:0010921	regulation of phosphatase activity	2	82	0.0399709	GH_A05G1358;GH_D09G0394
FS	GO:0035303	regulation of dephosphorylation	2	82	0.0399709	GH_A05G1358;GH_D09G0394
FS	GO:0035304	regulation of protein dephosphorylation	2	82	0.0399709	GH_A05G1358;GH_D09G0394
FS	GO:0043666	regulation of phosphoprotein phosphatase activity	2	82	0.0399709	GH_A05G1358;GH_D09G0394
FS	GO:1901564	organonitrogen compound metabolic process	20	3442	0.0400286	GH_A02G0529;GH_A05G2312;GH_A07G2217;GH_A09G0241;GH_A09G1304;GH_A13G2452;GH_A13G2453;GH_A13G2456;GH_D01G2008;GH_D02G0121;GH_D02G2236;GH_D02G2246;GH_D05G0731;GH_D05G0734;GH_D05G0769;GH_D07G0818;GH_D08G1949;GH_D08G1968;GH_D10G0387;GH_D10G0410
FS	GO:0008380	RNA splicing	3	197	0.040784	GH_A13G2453;GH_D05G0761;GH_D09G1803
FS	GO:0018065	protein-cofactor linkage	1	11	0.0415438	GH_A13G2430
FS	GO:0022402	cell cycle process	4	338	0.0419836	GH_A04G0163;GH_A05G2323;GH_D05G0779;GH_D09G0395
FS	GO:0044262	cellular carbohydrate metabolic process	6	658	0.0421802	GH_A13G2452;GH_D05G0768;GH_D07G0813;GH_D07G0878;GH_D10G0376;GH_D10G0384
FS	GO:0044237	cellular metabolic process	76	17150	0.0430698	GH_A02G0521;GH_A02G0527;GH_A02G0529;GH_A05G1358;GH_A05G1363;GH_A05G1371;GH_A05G1374;GH_A05G1387;GH_A05G2292;GH_A05G2312;GH_A05G2315;GH_A05G2318;GH_A05G2323;GH_A05G2327;GH_A07G2217;GH_A09G0234;GH_A09G0239;GH_A09G0241;GH_A09G1042;GH_A09G1298;GH_A09G1304;GH_A13G2430;GH_A13G2432;GH_A13G2433;GH_A13G2452;GH_A13G2453;GH_A13G2456;GH_A13G2461;GH_D01G2008;GH_D02G0114;GH_D02G0121;GH_D02G0128;GH_D02G0132;GH_…
FS	GO:0042180	cellular ketone metabolic process	2	87	0.0444742	GH_D02G0128;GH_D07G0818
FS	GO:0046483	heterocycle metabolic process	36	7147	0.0449365	GH_A02G0521;GH_A05G1371;GH_A05G2292;GH_A05G2315;GH_A05G2327;GH_A09G0241;GH_A09G1042;GH_A13G2430;GH_A13G2432;GH_A13G2433;GH_A13G2452;GH_A13G2453;GH_A13G2456;GH_A13G2461;GH_D02G0114;GH_D02G0132;GH_D02G2235;GH_D02G2303;GH_D02G2308;GH_D05G0694;GH_D05G0761;GH_D05G0769;GH_D05G0779;GH_D07G0809;GH_D07G0870;GH_D07G0878;GH_D08G1937;GH_D08G1942;GH_D08G1949;GH_D08G1968;GH_D09G1803;GH_D10G0392;GH_D10G0395;GH_…
FS	GO:0007064	mitotic sister chromatid cohesion	1	12	0.0452346	GH_D05G0779
FS	GO:0009106	lipoate metabolic process	1	12	0.0452346	GH_A13G2430
FS	GO:0009107	lipoate biosynthetic process	1	12	0.0452346	GH_A13G2430
FS	GO:0009306	protein secretion	1	12	0.0452346	GH_D11G3107
FS	GO:0035196	production of miRNAs involved in gene silencing by miRNA	1	12	0.0452346	GH_A13G2453
FS	GO:0034637	cellular carbohydrate biosynthetic process	4	349	0.0462657	GH_D07G0813;GH_D07G0878;GH_D10G0376;GH_D10G0384
FS	GO:0044271	cellular nitrogen compound biosynthetic process	32	6225	0.0465255	GH_A02G0529;GH_A05G1371;GH_A05G2312;GH_A05G2315;GH_A05G2327;GH_A07G2217;GH_A09G0241;GH_A09G1042;GH_A13G2432;GH_A13G2453;GH_A13G2456;GH_D01G2008;GH_D02G0114;GH_D02G0121;GH_D02G0132;GH_D02G2236;GH_D02G2246;GH_D02G2303;GH_D02G2308;GH_D05G0694;GH_D05G0731;GH_D05G0734;GH_D07G0870;GH_D08G1937;GH_D08G1942;GH_D08G1949;GH_D10G0387;GH_D10G0392;GH_D10G0395;GH_D10G0410;GH_D10G0413;GH_D11G3095
FS	GO:0044249	cellular biosynthetic process	40	8127	0.047019	GH_A02G0529;GH_A05G1371;GH_A05G2312;GH_A05G2315;GH_A05G2327;GH_A07G2217;GH_A09G0241;GH_A09G1042;GH_A13G2430;GH_A13G2432;GH_A13G2453;GH_A13G2456;GH_D01G2008;GH_D02G0114;GH_D02G0121;GH_D02G0132;GH_D02G2236;GH_D02G2246;GH_D02G2303;GH_D02G2308;GH_D05G0694;GH_D05G0731;GH_D05G0734;GH_D05G0769;GH_D07G0813;GH_D07G0818;GH_D07G0870;GH_D07G0878;GH_D08G1937;GH_D08G1942;GH_D08G1949;GH_D10G0376;GH_D10G0384;GH_…
FS	GO:0071423	malate transmembrane transport	1	13	0.0489112	GH_A09G1304
Mic	GO:0006790	sulfur compound metabolic process	4	294	0.00265314	GH_A04G0059;GH_A05G1105;GH_A08G0739;GH_A09G0234
Mic	GO:0044237	cellular metabolic process	44	17150	0.00536703	GH_A02G1730;GH_A02G1737;GH_A04G0036;GH_A04G0037;GH_A04G0059;GH_A04G0231;GH_A04G0247;GH_A05G1081;GH_A05G1083;GH_A05G1090;GH_A05G1105;GH_A05G1106;GH_A06G2184;GH_A06G2218;GH_A06G2224;GH_A08G0734;GH_A08G0739;GH_A09G0234;GH_A09G0239;GH_A09G0241;GH_A09G1479;GH_A09G1489;GH_A10G0286;GH_A10G0291;GH_A10G0292;GH_A10G0298;GH_A10G0312;GH_A10G2443;GH_A10G2452;GH_A10G2463;GH_A10G2466;GH_A10G2467;GH_A10G2472;GH_…
Mic	GO:0002238	response to molecule of fungal origin	1	4	0.00780037	GH_D12G0239
Mic	GO:0009987	cellular process	53	22788	0.0107743	GH_A02G1730;GH_A02G1733;GH_A02G1737;GH_A04G0036;GH_A04G0037;GH_A04G0059;GH_A04G0231;GH_A04G0247;GH_A05G1079;GH_A05G1081;GH_A05G1083;GH_A05G1090;GH_A05G1105;GH_A05G1106;GH_A06G2184;GH_A06G2218;GH_A06G2224;GH_A08G0734;GH_A08G0736;GH_A08G0739;GH_A09G0234;GH_A09G0239;GH_A09G0241;GH_A09G1479;GH_A09G1489;GH_A09G1491;GH_A10G0286;GH_A10G0291;GH_A10G0292;GH_A10G0298;GH_A10G0312;GH_A10G2443;GH_A10G2452;GH_…
Mic	GO:0001887	selenium compound metabolic process	1	6	0.0116781	GH_A05G1105
Mic	GO:0042759	long-chain fatty acid biosynthetic process	1	6	0.0116781	GH_D12G0239
Mic	GO:0007049	cell cycle	4	465	0.013068	GH_A04G0247;GH_A05G1079;GH_A08G0736;GH_D05G3902
Mic	GO:0010493	Lewis a epitope biosynthetic process	1	7	0.0136113	GH_D13G1372
Mic	GO:0072528	pyrimidine-containing compound biosynthetic process	2	94	0.0146589	GH_A04G0036;GH_A08G0739
Mic	GO:0051321	meiotic cell cycle	2	96	0.0152547	GH_A04G0247;GH_A05G1079
Mic	GO:0010387	COP9 signalosome assembly	1	8	0.0155409	GH_A06G2218
Mic	GO:0019478	D-amino acid catabolic process	1	8	0.0155409	GH_A10G0312
Mic	GO:0046416	D-amino acid metabolic process	1	8	0.0155409	GH_A10G0312
Mic	GO:0006094	gluconeogenesis	1	11	0.0213072	GH_A02G1730
Mic	GO:0010501	RNA secondary structure unwinding	1	11	0.0213072	GH_D05G3894
Mic	GO:0072527	pyrimidine-containing compound metabolic process	2	115	0.0214158	GH_A04G0036;GH_A08G0739
Mic	GO:0009438	methylglyoxal metabolic process	1	12	0.0232219	GH_A09G1479
Mic	GO:0036065	fucosylation	1	12	0.0232219	GH_D13G1372
Mic	GO:0042182	ketone catabolic process	1	12	0.0232219	GH_A09G1479
Mic	GO:0051596	methylglyoxal catabolic process	1	12	0.0232219	GH_A09G1479
Mic	GO:0044206	UMP salvage	1	13	0.0251329	GH_A04G0036
Mic	GO:0044211	CTP salvage	1	13	0.0251329	GH_A04G0036
Mic	GO:0070646	protein modification by small protein removal	2	127	0.0257531	GH_A06G2218;GH_A09G1489
Mic	GO:1901137	carbohydrate derivative biosynthetic process	4	581	0.0270378	GH_A04G0036;GH_A09G0241;GH_D02G0614;GH_D13G1372
Mic	GO:0010138	pyrimidine ribonucleotide salvage	1	14	0.0270403	GH_A04G0036
Mic	GO:0032262	pyrimidine nucleotide salvage	1	14	0.0270403	GH_A04G0036
Mic	GO:0043097	pyrimidine nucleoside salvage	1	14	0.0270403	GH_A04G0036
Mic	GO:0046185	aldehyde catabolic process	1	14	0.0270403	GH_A09G1479
Mic	GO:0022402	cell cycle process	3	338	0.0286298	GH_A05G1079;GH_A08G0736;GH_D05G3902
Mic	GO:0009228	thiamine biosynthetic process	1	15	0.028944	GH_A08G0739
Mic	GO:0019319	hexose biosynthetic process	1	15	0.028944	GH_A02G1730
Mic	GO:0042724	thiamine-containing compound biosynthetic process	1	15	0.028944	GH_A08G0739
Mic	GO:0001676	long-chain fatty acid metabolic process	1	16	0.030844	GH_D12G0239
Mic	GO:0009668	plastid membrane organization	1	17	0.0327403	GH_A08G0739
Mic	GO:0010027	thylakoid membrane organization	1	17	0.0327403	GH_A08G0739
Mic	GO:0044283	small molecule biosynthetic process	5	915	0.0332405	GH_A02G1730;GH_A04G0059;GH_A08G0739;GH_A10G2472;GH_D12G0239
Mic	GO:0006561	proline biosynthetic process	1	18	0.034633	GH_A10G2472
Mic	GO:0008655	pyrimidine-containing compound salvage	1	18	0.034633	GH_A04G0036
Mic	GO:0046364	monosaccharide biosynthetic process	1	18	0.034633	GH_A02G1730
Mic	GO:0000338	protein deneddylation	1	19	0.0365221	GH_A06G2218
Mic	GO:0006222	UMP biosynthetic process	1	19	0.0365221	GH_A04G0036
Mic	GO:0006772	thiamine metabolic process	1	19	0.0365221	GH_A08G0739
Mic	GO:0009173	pyrimidine ribonucleoside monophosphate metabolic process	1	19	0.0365221	GH_A04G0036
Mic	GO:0009174	pyrimidine ribonucleoside monophosphate biosynthetic process	1	19	0.0365221	GH_A04G0036
Mic	GO:0010388	cullin deneddylation	1	19	0.0365221	GH_A06G2218
Mic	GO:0031396	regulation of protein ubiquitination	1	19	0.0365221	GH_A10G2463
Mic	GO:0042723	thiamine-containing compound metabolic process	1	19	0.0365221	GH_A08G0739
Mic	GO:0043174	nucleoside salvage	1	19	0.0365221	GH_A04G0036
Mic	GO:0046049	UMP metabolic process	1	19	0.0365221	GH_A04G0036
Mic	GO:1903320	regulation of protein modification by small protein conjugation or removal	1	19	0.0365221	GH_A10G2463
Mic	GO:0051205	protein insertion into membrane	1	21	0.0402893	GH_D03G0941
Mic	GO:0006486	protein glycosylation	2	168	0.042918	GH_D02G0614;GH_D13G1372
Mic	GO:0043413	macromolecule glycosylation	2	168	0.042918	GH_D02G0614;GH_D13G1372
Mic	GO:0044281	small molecule metabolic process	10	2787	0.0431851	GH_A02G1730;GH_A04G0036;GH_A04G0059;GH_A05G1105;GH_A08G0739;GH_A09G0241;GH_A09G1479;GH_A10G0312;GH_A10G2472;GH_D12G0239
Mic	GO:0009142	nucleoside triphosphate biosynthetic process	2	172	0.0447708	GH_A04G0036;GH_A09G0241
Mic	GO:0009201	ribonucleoside triphosphate biosynthetic process	2	172	0.0447708	GH_A04G0036;GH_A09G0241
Mic	GO:0009100	glycoprotein metabolic process	2	174	0.0457083	GH_D02G0614;GH_D13G1372
Mic	GO:0009101	glycoprotein biosynthetic process	2	174	0.0457083	GH_D02G0614;GH_D13G1372
Mic	GO:0006560	proline metabolic process	1	24	0.0459129	GH_A10G2472
Mic	GO:0009129	pyrimidine nucleoside monophosphate metabolic process	1	24	0.0459129	GH_A04G0036
Mic	GO:0009130	pyrimidine nucleoside monophosphate biosynthetic process	1	24	0.0459129	GH_A04G0036
Mic	GO:0044802	single-organism membrane organization	2	176	0.046653	GH_A08G0739;GH_D03G0941
Mic	GO:0043173	nucleotide salvage	1	25	0.0477802	GH_A04G0036
